# Supplementary material for: A Cross-Sectional Analysis of Food Perceptions, Food Preferences, Diet Quality, and Health in a Food Desert Campus
Source: Nutrients. 2022 Dec 7;14(24):5215. doi: 10.3390/nu14245215 (PMC9786556; doi:10.3390/nu14245215)
Supplement: Supplementary file 1 [file nutrients-14-05215-s001.zip]

Archive with 2 entries (1 files):
- nutrients-2000812-supplementary/
- nutrients-2000812-supplementary/nutrients-2000812-supplementary.xlsx
