# Supplementary material for: A Cross-Sectional Analysis of Food Perceptions, Food Preferences, Diet Quality, and Health in a Food Desert Campus
Source: Nutrients. 2022 Dec 7;14(24):5215. doi: 10.3390/nu14245215 (PMC9786556; doi:10.3390/nu14245215)
Supplement: Supplementary file 1 [file nutrients-14-05215-s001.zip › nutrients-2000812-supplementary/nutrients-2000812-supplementary.xlsx]

## Sheet: Table S1
Sex	Variable	Minimum (0%)	0.25	Median (50.0%)	0.75	Maximum (100.0%)
F	Availability Importance Almonds	1	4	6	9	9
M	Availability Importance Almonds	1	4	6	8	9
F	Availability Importance Asparagus	1	1.75	5	8	9
M	Availability Importance Asparagus	1	2	5	7	9
F	Availability Importance Avocado	1	5	7	9	9
M	Availability Importance Avocado	1	5	6	8	9
F	Availability Importance Broccoli	1	4	7	9	9
M	Availability Importance Broccoli	1	3	5	8	9
F	Availability Importance Carrots	1	5	7	9	9
M	Availability Importance Carrots	1	4	6	8	9
F	Availability Importance Cauliflower	1	2	5	8	9
M	Availability Importance Cauliflower	1	2	5	7	9
F	Availability Importance Celery	1	1	5	8	9
M	Availability Importance Celery	1	2	4	7	9
F	Availability Importance Collard greens	1	1	4	7	9
M	Availability Importance Collard greens	1	2	5	8	9
F	Availability Importance Green beans	1	4	6	8	9
M	Availability Importance Green beans	1	3	5	7	9
F	Availability Importance Kiwi	1	5	7	9	9
M	Availability Importance Kiwi	1	3.25	6	8	9
F	Availability Importance Olives	1	1	2	7	9
M	Availability Importance Olives	1	2	4	7	9
F	Availability Importance Peach	1	4.75	7	9	9
M	Availability Importance Peach	1	4	6	8	9
F	Availability Importance Peanuts	1	4	6	9	9
M	Availability Importance Peanuts	1	4	6	8	9
F	Availability Importance Pistachio	1	4	7	8	9
M	Availability Importance Pistachio	1	4	6	8	9
F	Availability Importance Plums	1	3	6	8	9
M	Availability Importance Plums	1	3	5	7	9
F	Availability Importance Pomegranate	1	4	7	9	9
M	Availability Importance Pomegranate	1	3	6	8	9
F	Availability Importance Spinach	1	4	7	9	9
M	Availability Importance Spinach	1	4	6	8	9
F	Availability Importance Strawberries	1	6	8	9	9
M	Availability Importance Strawberries	1	4	6	8	9
F	Bitter intensity rating Almonds	0	0	1	6	54
M	Bitter intensity rating Almonds	0	0	6	17	85
F	Bitter intensity rating Asparagus	0	16.5	35	54	100
M	Bitter intensity rating Asparagus	0	11	35	54	100
F	Bitter intensity rating Avocado	0	0	1	17	100
M	Bitter intensity rating Avocado	0	0	6	17	100
F	Bitter intensity rating Broccoli	0	6	28.5	54	100
M	Bitter intensity rating Broccoli	0	6	17	54	100
F	Bitter intensity rating Carrots	0	0	1	6	54
M	Bitter intensity rating Carrots	0	0	1	17	86
F	Bitter intensity rating Cauliflower	0	1	17	35	100
M	Bitter intensity rating Cauliflower	0	0.25	17	47	100
F	Bitter intensity rating Celery	0	5	17	38.75	100
M	Bitter intensity rating Celery	0	6	17	35	100
F	Bitter intensity rating Collard greens	0	30.5	54	97	100
M	Bitter intensity rating Collard greens	0	17	35	100	100
F	Bitter intensity rating Green beans	0	1	16	35	100
M	Bitter intensity rating Green beans	0	6	17	35	100
F	Bitter intensity rating Kiwi	0	0	2.5	10	100
M	Bitter intensity rating Kiwi	0	0	3.5	16.75	100
F	Bitter intensity rating Olives	0	1	17	54	100
M	Bitter intensity rating Olives	0	6	17	54	100
F	Bitter intensity rating Peach	0	0	0.5	6	100
M	Bitter intensity rating Peach	0	0	1	6	100
F	Bitter intensity rating Peanuts	0	0	0	6	54
M	Bitter intensity rating Peanuts	0	0	6	17	100
F	Bitter intensity rating Pistachio	0	0	0	6	54
M	Bitter intensity rating Pistachio	0	0	1	6	54
F	Bitter intensity rating Plums	0	0	1	14	100
M	Bitter intensity rating Plums	0	0	6	17	54
F	Bitter intensity rating Pomegranate	0	0	6	17	100
M	Bitter intensity rating Pomegranate	0	0	6	17.75	100
F	Bitter intensity rating Spinach	0	1	6.5	19.25	100
M	Bitter intensity rating Spinach	0	1	6	17	100
F	Bitter intensity rating Strawberries	0	0	1	12	100
M	Bitter intensity rating Strawberries	0	0	4.5	17	54
F	Convenience Importance Almonds	1	4	6	8	9
M	Convenience Importance Almonds	1	4	6	8	9
F	Convenience Importance Asparagus	1	2	5	7	9
M	Convenience Importance Asparagus	1	2	5	7	9
F	Convenience Importance Avocado	1	3	6	8	9
M	Convenience Importance Avocado	1	4	6	8	9
F	Convenience Importance Broccoli	1	3	6	8	9
M	Convenience Importance Broccoli	1	4	6	8	9
F	Convenience Importance Carrots	1	4	6	8	9
M	Convenience Importance Carrots	1	3	6	8	9
F	Convenience Importance Cauliflower	1	2	5	7	9
M	Convenience Importance Cauliflower	1	2	5	7	9
F	Convenience Importance Celery	1	1	5	7	9
M	Convenience Importance Celery	1	2.25	5	7	9
F	Convenience Importance Collard greens	1	1	3.5	7	9
M	Convenience Importance Collard greens	1	2	5	8	9
F	Convenience Importance Green beans	1	3	6	7.75	9
M	Convenience Importance Green beans	1	3	5	7	9
F	Convenience Importance Kiwi	1	3	6	8	9
M	Convenience Importance Kiwi	1	4	6	7	9
F	Convenience Importance Olives	1	1	3	7	9
M	Convenience Importance Olives	1	1	5	7	9
F	Convenience Importance Peach	1	4	6	8	9
M	Convenience Importance Peach	1	4	5	8	9
F	Convenience Importance Peanuts	1	3	6	8	9
M	Convenience Importance Peanuts	1	4	7	8	9
F	Convenience Importance Pistachio	1	3	6	8	9
M	Convenience Importance Pistachio	1	3.25	6	8	9
F	Convenience Importance Plums	1	3	5	8	9
M	Convenience Importance Plums	1	3	5	7	9
F	Convenience Importance Pomegranate	1	3	6	8	9
M	Convenience Importance Pomegranate	1	2	5	7	9
F	Convenience Importance Spinach	1	3	6	8	9
M	Convenience Importance Spinach	1	3	6	8	9
F	Convenience Importance Strawberries	1	4.25	7	8	9
M	Convenience Importance Strawberries	1	4	6	8	9
F	CostPrice Importance Almonds	1	4	7	8	9
M	CostPrice Importance Almonds	1	3	7	9	9
F	CostPrice Importance Asparagus	1	2	5	7	9
M	CostPrice Importance Asparagus	1	2	5	8	9
F	CostPrice Importance Avocado	1	5	7	9	9
M	CostPrice Importance Avocado	1	5	7	9	9
F	CostPrice Importance Broccoli	1	3	5	7	9
M	CostPrice Importance Broccoli	1	3	5	7	9
F	CostPrice Importance Carrots	1	2	5	7	9
M	CostPrice Importance Carrots	1	2	5	7	9
F	CostPrice Importance Cauliflower	1	2	4	7	9
M	CostPrice Importance Cauliflower	1	2	5	7	9
F	CostPrice Importance Celery	1	1	3	6	9
M	CostPrice Importance Celery	1	2	4	7	9
F	CostPrice Importance Collard greens	1	1	3	7	9
M	CostPrice Importance Collard greens	1	1	5	7.75	9
F	CostPrice Importance Green beans	1	2	5	7	9
M	CostPrice Importance Green beans	1	2	5	6	9
F	CostPrice Importance Kiwi	1	3	6	8	9
M	CostPrice Importance Kiwi	1	4	5	8	9
F	CostPrice Importance Olives	1	1	2	6	9
M	CostPrice Importance Olives	1	1	5	8	9
F	CostPrice Importance Peach	1	3	5.5	8	9
M	CostPrice Importance Peach	1	3	5	8	9
F	CostPrice Importance Peanuts	1	3	5	8	9
M	CostPrice Importance Peanuts	1	3	6	8	9
F	CostPrice Importance Pistachio	1	5	7	9	9
M	CostPrice Importance Pistachio	1	4	7	9	9
F	CostPrice Importance Plums	1	3	5	8	9
M	CostPrice Importance Plums	1	3	5	8	9
F	CostPrice Importance Pomegranate	1	4	6	8	9
M	CostPrice Importance Pomegranate	1	3	5	8	9
F	CostPrice Importance Spinach	1	2	5	7	9
M	CostPrice Importance Spinach	1	2.25	5	7.75	9
F	CostPrice Importance Strawberries	1	4	7	9	9
M	CostPrice Importance Strawberries	1	4	6	8	9
F	Fatty intensity rating Almonds	0	0	16	34.5	100
M	Fatty intensity rating Almonds	0	6	17	35	100
F	Fatty intensity rating Asparagus	0	0	0	0	54
M	Fatty intensity rating Asparagus	0	0	0	2	35
F	Fatty intensity rating Avocado	0	6	35	54	100
M	Fatty intensity rating Avocado	0	17	40	54	100
F	Fatty intensity rating Broccoli	0	0	0	0	48
M	Fatty intensity rating Broccoli	0	0	0	2.5	44
F	Fatty intensity rating Carrots	0	0	0	1	24
M	Fatty intensity rating Carrots	0	0	0	1	17
F	Fatty intensity rating Cauliflower	0	0	0	1	35
M	Fatty intensity rating Cauliflower	0	0	0	5.5	100
F	Fatty intensity rating Celery	0	0	0	0	35
M	Fatty intensity rating Celery	0	0	0	1	17
F	Fatty intensity rating Collard greens	0	0	0	0	54
M	Fatty intensity rating Collard greens	0	0	0	1	45
F	Fatty intensity rating Green beans	0	0	0	0	20
M	Fatty intensity rating Green beans	0	0	0	0.5	45
F	Fatty intensity rating Kiwi	0	0	0	1	46
M	Fatty intensity rating Kiwi	0	0	0	4	17
F	Fatty intensity rating Olives	0	0	1	17	100
M	Fatty intensity rating Olives	0	0	6	28.5	54
F	Fatty intensity rating Peach	0	0	0	0	30
M	Fatty intensity rating Peach	0	0	0	6	18
F	Fatty intensity rating Peanuts	0	0	13	28.5	100
M	Fatty intensity rating Peanuts	0	4.5	17	35	100
F	Fatty intensity rating Pistachio	0	0	10	35	100
M	Fatty intensity rating Pistachio	0	1	17	35	100
F	Fatty intensity rating Plums	0	0	0	0	35
M	Fatty intensity rating Plums	0	0	0	3.5	35
F	Fatty intensity rating Pomegranate	0	0	0	0	35
M	Fatty intensity rating Pomegranate	0	0	0	1	17
F	Fatty intensity rating Spinach	0	0	0	0	35
M	Fatty intensity rating Spinach	0	0	0	0	17
F	Fatty intensity rating Strawberries	0	0	0	0	35
M	Fatty intensity rating Strawberries	0	0	0	1	35
F	Flavor intensity Almonds	1	4	5	7	9
M	Flavor intensity Almonds	1	4	5	6	9
F	Flavor intensity Asparagus	1	4	6	8	9
M	Flavor intensity Asparagus	1	3	5	7	9
F	Flavor intensity Avocado	1	3	5	6.25	9
M	Flavor intensity Avocado	1	3	5	6	9
F	Flavor intensity Broccoli	1	4	6	8	9
M	Flavor intensity Broccoli	1	3	5	7	9
F	Flavor intensity Carrots	1	4	6	7	9
M	Flavor intensity Carrots	1	3	5	6	9
F	Flavor intensity Cauliflower	1	3	5	7	9
M	Flavor intensity Cauliflower	1	3	4	6	9
F	Flavor intensity Celery	1	4	6	8	9
M	Flavor intensity Celery	1	4	5.5	7	9
F	Flavor intensity Collard greens	1	5	7.5	9	9
M	Flavor intensity Collard greens	1	4	6.5	8	9
F	Flavor intensity Green beans	1	4	6	7	9
M	Flavor intensity Green beans	1	3	5	7	9
F	Flavor intensity Kiwi	1	5	7	8	9
M	Flavor intensity Kiwi	2	5	6	8	9
F	Flavor intensity Olives	1	6	8	9	9
M	Flavor intensity Olives	1	5	7	8	9
F	Flavor intensity Peach	1	5	7	8	9
M	Flavor intensity Peach	1	4.25	6	7	9
F	Flavor intensity Peanuts	1	5	6	7	9
M	Flavor intensity Peanuts	2	5	6	7	9
F	Flavor intensity Pistachio	2	5	7	8	9
M	Flavor intensity Pistachio	1	5	6	7.75	9
F	Flavor intensity Plums	1	4	6	7	9
M	Flavor intensity Plums	1	4	6	7	9
F	Flavor intensity Pomegranate	2	5	7	8	9
M	Flavor intensity Pomegranate	2	5	7	7	9
F	Flavor intensity Spinach	1	1	3	5	9
M	Flavor intensity Spinach	1	1	3	5	9
F	Flavor intensity Strawberries	2	6	7	8	9
M	Flavor intensity Strawberries	2	5	7	8	9
F	Health Importance Almonds	1	4	6	8	9
M	Health Importance Almonds	1	4	7	8	9
F	Health Importance Asparagus	1	3	6	8	9
M	Health Importance Asparagus	1	4	6	8	9
F	Health Importance Avocado	1	4	7	9	9
M	Health Importance Avocado	1	5	7	9	9
F	Health Importance Broccoli	1	5	8	9	9
M	Health Importance Broccoli	1	5	8	9	9
F	Health Importance Carrots	1	5	7	9	9
M	Health Importance Carrots	1	6	7	9	9
F	Health Importance Cauliflower	1	3	6	8.75	9
M	Health Importance Cauliflower	1	3	7	8	9
F	Health Importance Celery	1	2	5	8	9
M	Health Importance Celery	1	4.25	6.5	8	9
F	Health Importance Collard greens	1	1	4.5	8	9
M	Health Importance Collard greens	1	2	6	8	9
F	Health Importance Green beans	1	5	7	8.75	9
M	Health Importance Green beans	1	5	7	8	9
F	Health Importance Kiwi	1	3	6	8	9
M	Health Importance Kiwi	1	5	6.5	8	9
F	Health Importance Olives	1	1	2	6	9
M	Health Importance Olives	1	1	4	7	9
F	Health Importance Peach	1	3	6	8	9
M	Health Importance Peach	1	4	6	8	9
F	Health Importance Peanuts	1	3	5	7	9
M	Health Importance Peanuts	1	2	6	8	9
F	Health Importance Pistachio	1	3	5.5	8	9
M	Health Importance Pistachio	1	3	5	7	9
F	Health Importance Plums	1	3	5	8	9
M	Health Importance Plums	1	4	5	7	9
F	Health Importance Pomegranate	1	3	5	8	9
M	Health Importance Pomegranate	1	3	6	8	9
F	Health Importance Spinach	1	5	8	9	9
M	Health Importance Spinach	1	6	8	9	9
F	Health Importance Strawberries	1	4	7	9	9
M	Health Importance Strawberries	1	4	6	8	9
F	Liking Rating Almonds	1	7	8	9	9
M	Liking Rating Almonds	2	6	7	9	9
F	Liking Rating Asparagus	1	2	4	6	9
M	Liking Rating Asparagus	1	2	4	5	9
F	Liking Rating Avocado	1	6	8	9	9
M	Liking Rating Avocado	1	6	7	9	9
F	Liking Rating Broccoli	1	4	6	7	9
M	Liking Rating Broccoli	1	4	5	7	9
F	Liking Rating Carrots	1	6	7	8	9
M	Liking Rating Carrots	3	6	7	8	9
F	Liking Rating Cauliflower	1	3	5	6	9
M	Liking Rating Cauliflower	1	3	4	6	9
F	Liking Rating Celery	1	2	5	6	9
M	Liking Rating Celery	1	3	5	7	9
F	Liking Rating Collard greens	1	2	3	5	9
M	Liking Rating Collard greens	1	2	4	5	9
F	Liking Rating Green beans	1	4	5	7	9
M	Liking Rating Green beans	1	3	5	6	9
F	Liking Rating Kiwi	1	6	8	9	9
M	Liking Rating Kiwi	2	6	8	8	9
F	Liking Rating Olives	1	1	3	6	9
M	Liking Rating Olives	1	2	4	7	9
F	Liking Rating Peach	2	7	8	9	9
M	Liking Rating Peach	1	6	7	8	9
F	Liking Rating Peanuts	2	7	7	8	9
M	Liking Rating Peanuts	3	7	8	8	9
F	Liking Rating Pistachio	2	8	9	9	9
M	Liking Rating Pistachio	2	7	8	9	10
F	Liking Rating Plums	1	6.75	7	9	9
M	Liking Rating Plums	3	6	7	8	10
F	Liking Rating Pomegranate	1	6	8	9	9
M	Liking Rating Pomegranate	1	6	7	9	9
F	Liking Rating Spinach	1	5	6	7	9
M	Liking Rating Spinach	1	4	5	6.75	9
F	Liking Rating Strawberries	1	8	9	9	9
M	Liking Rating Strawberries	2	7	8	9	10
F	Nutrition Importance Almonds	1	4	6	8	9
M	Nutrition Importance Almonds	1	4	6	8	9
F	Nutrition Importance Asparagus	1	3	5	8	9
M	Nutrition Importance Asparagus	1	3	6	8	9
F	Nutrition Importance Avocado	1	4	7	9	9
M	Nutrition Importance Avocado	1	3	7	8	9
F	Nutrition Importance Broccoli	1	5	8	9	9
M	Nutrition Importance Broccoli	1	5	8	9	9
F	Nutrition Importance Carrots	1	5	7	9	9
M	Nutrition Importance Carrots	1	5	7	9	9
F	Nutrition Importance Cauliflower	1	3	6	8	9
M	Nutrition Importance Cauliflower	1	3	5	7	9
F	Nutrition Importance Celery	1	2	5	7.75	9
M	Nutrition Importance Celery	1	4	6	8	9
F	Nutrition Importance Collard greens	1	1	5	8	9
M	Nutrition Importance Collard greens	1	2	6	8	9
F	Nutrition Importance Green beans	1	4	7	8	9
M	Nutrition Importance Green beans	1	3	7	8	9
F	Nutrition Importance Kiwi	1	4	7	8	9
M	Nutrition Importance Kiwi	1	4	6	8	9
F	Nutrition Importance Olives	1	1	2	5	9
M	Nutrition Importance Olives	1	1	4	7	9
F	Nutrition Importance Peach	1	3	6	8	9
M	Nutrition Importance Peach	1	3	6	8	9
F	Nutrition Importance Peanuts	1	3	5	7	9
M	Nutrition Importance Peanuts	1	3	6	8	9
F	Nutrition Importance Pistachio	1	3	6	7	9
M	Nutrition Importance Pistachio	1	3	5	8	9
F	Nutrition Importance Plums	1	3	5	7.75	9
M	Nutrition Importance Plums	1	4	5	8	9
F	Nutrition Importance Pomegranate	1	3	5.5	8.25	9
M	Nutrition Importance Pomegranate	1	3.25	6	7.75	9
F	Nutrition Importance Spinach	1	5	8	9	9
M	Nutrition Importance Spinach	1	7	8	9	9
F	Nutrition Importance Strawberries	1	4	7	8.75	9
M	Nutrition Importance Strawberries	1	4	6	8	9
F	Salty intensity rating Almonds	0	0	6	17	100
M	Salty intensity rating Almonds	0	1.5	16	35	100
F	Salty intensity rating Asparagus	0	0	0	3	35
M	Salty intensity rating Asparagus	0	0	0	3	35
F	Salty intensity rating Avocado	0	0	1	6.25	54
M	Salty intensity rating Avocado	0	0	1	6	66
F	Salty intensity rating Broccoli	0	0	0	1	35
M	Salty intensity rating Broccoli	0	0	0	0.75	54
F	Salty intensity rating Carrots	0	0	0	1.5	17
M	Salty intensity rating Carrots	0	0	0	1	35
F	Salty intensity rating Cauliflower	0	0	0	1	35
M	Salty intensity rating Cauliflower	0	0	0	1	17
F	Salty intensity rating Celery	0	0	0	5	54
M	Salty intensity rating Celery	0	0	0	2.75	35
F	Salty intensity rating Collard greens	0	0	0	1	35
M	Salty intensity rating Collard greens	0	0	0	1	17
F	Salty intensity rating Green beans	0	0	0	1	35
M	Salty intensity rating Green beans	0	0	0	1	60
F	Salty intensity rating Kiwi	0	0	0	1	35
M	Salty intensity rating Kiwi	0	0	0	4.75	35
F	Salty intensity rating Olives	0	17	35	54	100
M	Salty intensity rating Olives	0	14	24	54	100
F	Salty intensity rating Peach	0	0	0	0	29
M	Salty intensity rating Peach	0	0	0	0	21
F	Salty intensity rating Peanuts	0	21	35	54	100
M	Salty intensity rating Peanuts	1	17	35	54	100
F	Salty intensity rating Pistachio	0	23.5	35	54	100
M	Salty intensity rating Pistachio	0	17	35	54	100
F	Salty intensity rating Plums	0	0	0	0	25
M	Salty intensity rating Plums	0	0	0	1	54
F	Salty intensity rating Pomegranate	0	0	0	0	100
M	Salty intensity rating Pomegranate	0	0	0	3	35
F	Salty intensity rating Spinach	0	0	0	1	35
M	Salty intensity rating Spinach	0	0	0	0	6
F	Salty intensity rating Strawberries	0	0	0	0	17
M	Salty intensity rating Strawberries	0	0	0	1	35
F	Sweet intensity rating Almonds	0	0	6	17	72
M	Sweet intensity rating Almonds	0	0	6	17	69
F	Sweet intensity rating Asparagus	0	0	0	6	71
M	Sweet intensity rating Asparagus	0	0	0	6	35
F	Sweet intensity rating Avocado	0	0	1	8.25	54
M	Sweet intensity rating Avocado	0	0	6	17	54
F	Sweet intensity rating Broccoli	0	0	0	6	35
M	Sweet intensity rating Broccoli	0	0	0.5	5.75	54
F	Sweet intensity rating Carrots	0	6	17	35	100
M	Sweet intensity rating Carrots	0	14.5	17	35	100
F	Sweet intensity rating Cauliflower	0	0	0.25	6	54
M	Sweet intensity rating Cauliflower	0	0	0	6	17
F	Sweet intensity rating Celery	0	0	1	11.75	54
M	Sweet intensity rating Celery	0	0	1	17	35
F	Sweet intensity rating Collard greens	0	0	0	1	35
M	Sweet intensity rating Collard greens	0	0	0	1.75	35
F	Sweet intensity rating Green beans	0	0	6	17	100
M	Sweet intensity rating Green beans	0	0	6	17	54
F	Sweet intensity rating Kiwi	0	17	35	54	100
M	Sweet intensity rating Kiwi	0	17	35	54	100
F	Sweet intensity rating Olives	0	0	0	6	100
M	Sweet intensity rating Olives	0	0	1	15.75	54
F	Sweet intensity rating Peach	0	17	35	54	100
M	Sweet intensity rating Peach	6	17	35	54	100
F	Sweet intensity rating Peanuts	0	1	7.5	17	54
M	Sweet intensity rating Peanuts	0	1	16.5	17	82
F	Sweet intensity rating Pistachio	0	0	6	17	100
M	Sweet intensity rating Pistachio	0	1	6	17	100
F	Sweet intensity rating Plums	1	17	34	54	100
M	Sweet intensity rating Plums	0	17	35	54	100
F	Sweet intensity rating Pomegranate	0	17	17	35	100
M	Sweet intensity rating Pomegranate	0	17	35	54	100
F	Sweet intensity rating Spinach	0	0	0	6	45
M	Sweet intensity rating Spinach	0	0	0	5.75	35
F	Sweet intensity rating Strawberries	0	17	35	54	100
M	Sweet intensity rating Strawberries	0	25	35	54	100
F	Taste Importance Almonds	1	5	7.5	9	9
M	Taste Importance Almonds	1	5	6	8	9
F	Taste Importance Asparagus	1	3	6	9	9
M	Taste Importance Asparagus	1	3	5	7.75	9
F	Taste Importance Avocado	1	5	8	9	9
M	Taste Importance Avocado	1	5	7	8	9
F	Taste Importance Broccoli	1	5	7	9	9
M	Taste Importance Broccoli	1	3	5	7	9
F	Taste Importance Carrots	1	5	7	9	9
M	Taste Importance Carrots	1	4	6	8	9
F	Taste Importance Cauliflower	1	4	6	9	9
M	Taste Importance Cauliflower	1	3	5	7	9
F	Taste Importance Celery	1	3	6	9	9
M	Taste Importance Celery	1	3	5	7	9
F	Taste Importance Collard greens	1	2	5	9	9
M	Taste Importance Collard greens	1	2	5	8	9
F	Taste Importance Green beans	1	5	7	8	9
M	Taste Importance Green beans	1	3	5	7	9
F	Taste Importance Kiwi	1	7	8	9	9
M	Taste Importance Kiwi	1	6	8	9	9
F	Taste Importance Olives	1	2	7	9	9
M	Taste Importance Olives	1	2	6.5	9	9
F	Taste Importance Peach	1	6.75	8	9	9
M	Taste Importance Peach	2	6	8	9	9
F	Taste Importance Peanuts	1	5	8	9	9
M	Taste Importance Peanuts	1	5	7.5	9	9
F	Taste Importance Pistachio	2	6.75	8	9	9
M	Taste Importance Pistachio	2	7	8	9	9
F	Taste Importance Plums	1	5.75	8	9	9
M	Taste Importance Plums	1	5.25	7	9	9
F	Taste Importance Pomegranate	1	7	8	9	9
M	Taste Importance Pomegranate	1	6	7	9	9
F	Taste Importance Spinach	1	4	6	8	9
M	Taste Importance Spinach	1	3	5	7	9
F	Taste Importance Strawberries	1	7	9	9	9
M	Taste Importance Strawberries	2	6	8	9	9
F	Umami intensity rating Almonds	0	0	6	17	100
M	Umami intensity rating Almonds	0	1	17	31.5	100
F	Umami intensity rating Asparagus	0	0	0.5	17	100
M	Umami intensity rating Asparagus	0	0	2	14.75	54
F	Umami intensity rating Avocado	0	0	6	18	100
M	Umami intensity rating Avocado	0	6	17	35	100
F	Umami intensity rating Broccoli	0	0	0	7.25	100
M	Umami intensity rating Broccoli	0	0	1	6	35
F	Umami intensity rating Carrots	0	0	0	6	100
M	Umami intensity rating Carrots	0	0	1	17	54
F	Umami intensity rating Cauliflower	0	0	0	7.75	100
M	Umami intensity rating Cauliflower	0	0	1	15.25	100
F	Umami intensity rating Celery	0	0	0	10	100
M	Umami intensity rating Celery	0	0	1	17	35
F	Umami intensity rating Collard greens	0	0	0	9.25	100
M	Umami intensity rating Collard greens	0	0	0	6	54
F	Umami intensity rating Green beans	0	0	0	6.25	100
M	Umami intensity rating Green beans	0	0	0	6	35
F	Umami intensity rating Kiwi	0	0	0	5.25	100
M	Umami intensity rating Kiwi	0	0	1	12.75	100
F	Umami intensity rating Olives	0	5.75	17	42	100
M	Umami intensity rating Olives	0	2.25	17	35	100
F	Umami intensity rating Peach	0	0	0	5	100
M	Umami intensity rating Peach	0	0	0	6	54
F	Umami intensity rating Peanuts	0	0	14.5	35	100
M	Umami intensity rating Peanuts	0	1	17	35	100
F	Umami intensity rating Pistachio	0	0	6	30.75	100
M	Umami intensity rating Pistachio	0	0.25	17	35	100
F	Umami intensity rating Plums	0	0	0	1.5	54
M	Umami intensity rating Plums	0	0	0	16.5	100
F	Umami intensity rating Pomegranate	0	0	0	4.5	100
M	Umami intensity rating Pomegranate	0	0	0	6	54
F	Umami intensity rating Spinach	0	0	0	6	100
M	Umami intensity rating Spinach	0	0	0	5.75	35
F	Umami intensity rating Strawberries	0	0	0	5	84
M	Umami intensity rating Strawberries	0	0	0	6	100

## Sheet: Table S2
Ethnicity	Variable	Minimum (0%)	0.25	Median (50.0%)	0.75	Maximum (100.0%)
Hispanic	Availability Importance Almonds	1	4	6	9	9
Non-Hispanic	Availability Importance Almonds	1	4.25	6	8	9
Hispanic	Availability Importance Asparagus	1	2	5	8	9
Non-Hispanic	Availability Importance Asparagus	1	1.25	5	7	9
Hispanic	Availability Importance Avocado	1	5	7	9	9
Non-Hispanic	Availability Importance Avocado	1	5	7	8	9
Hispanic	Availability Importance Broccoli	1	3	7	9	9
Non-Hispanic	Availability Importance Broccoli	1	3	6	8	9
Hispanic	Availability Importance Carrots	1	5	7	9	9
Non-Hispanic	Availability Importance Carrots	1	4	6.5	8	9
Hispanic	Availability Importance Cauliflower	1	2	5	8	9
Non-Hispanic	Availability Importance Cauliflower	1	2	5	8	9
Hispanic	Availability Importance Celery	1	2	4	7	9
Non-Hispanic	Availability Importance Celery	1	1.5	5	8	9
Hispanic	Availability Importance Collard greens	1	1	4	7	9
Non-Hispanic	Availability Importance Collard greens	1	1	4	7	9
Hispanic	Availability Importance Green beans	1	3	6	8	9
Non-Hispanic	Availability Importance Green beans	1	3	6	8	9
Hispanic	Availability Importance Kiwi	1	4	6	9	9
Non-Hispanic	Availability Importance Kiwi	1	5	7	9	9
Hispanic	Availability Importance Olives	1	1	2	7	9
Non-Hispanic	Availability Importance Olives	1	1	4	7	9
Hispanic	Availability Importance Peach	1	4	7	9	9
Non-Hispanic	Availability Importance Peach	1	4	6	8	9
Hispanic	Availability Importance Peanuts	1	3.75	6	9	9
Non-Hispanic	Availability Importance Peanuts	1	4	6	8	9
Hispanic	Availability Importance Pistachio	1	3	6	8	9
Non-Hispanic	Availability Importance Pistachio	1	4	7	8	9
Hispanic	Availability Importance Plums	1	3	6	8	9
Non-Hispanic	Availability Importance Plums	1	3	6	8	9
Hispanic	Availability Importance Pomegranate	1	4	7	9	9
Non-Hispanic	Availability Importance Pomegranate	1	3	6	9	9
Hispanic	Availability Importance Spinach	1	3	6	9	9
Non-Hispanic	Availability Importance Spinach	1	4	7	8	9
Hispanic	Availability Importance Strawberries	1	5	7	9	9
Non-Hispanic	Availability Importance Strawberries	1	5	7	9	9
Hispanic	Bitter intensity rating Almonds	0	0	1	6	85
Non-Hispanic	Bitter intensity rating Almonds	0	0	1	17	54
Hispanic	Bitter intensity rating Asparagus	0	6.75	35	54	100
Non-Hispanic	Bitter intensity rating Asparagus	0	17	35	54	100
Hispanic	Bitter intensity rating Avocado	0	0	1	17	100
Non-Hispanic	Bitter intensity rating Avocado	0	0	3	17	54
Hispanic	Bitter intensity rating Broccoli	0	6	23.5	35	100
Non-Hispanic	Bitter intensity rating Broccoli	0	6	28	54	100
Hispanic	Bitter intensity rating Carrots	0	0	0.5	6	86
Non-Hispanic	Bitter intensity rating Carrots	0	0	1	10.75	54
Hispanic	Bitter intensity rating Cauliflower	0	1	17	35	100
Non-Hispanic	Bitter intensity rating Cauliflower	0	5.25	17	48.25	100
Hispanic	Bitter intensity rating Celery	0	1.75	17	48.5	100
Non-Hispanic	Bitter intensity rating Celery	0	6	17	35	100
Hispanic	Bitter intensity rating Collard greens	0	33.5	54	86.75	100
Non-Hispanic	Bitter intensity rating Collard greens	0	17	54	100	100
Hispanic	Bitter intensity rating Green beans	0	1	17	34.75	100
Non-Hispanic	Bitter intensity rating Green beans	0	6	17	35	100
Hispanic	Bitter intensity rating Kiwi	0	0	6	17	100
Non-Hispanic	Bitter intensity rating Kiwi	0	0	1	6.75	54
Hispanic	Bitter intensity rating Olives	0	6	20	54	100
Non-Hispanic	Bitter intensity rating Olives	0	1	10	35	100
Hispanic	Bitter intensity rating Peach	0	0	0	6	100
Non-Hispanic	Bitter intensity rating Peach	0	0	1	6	54
Hispanic	Bitter intensity rating Peanuts	0	0	0	6	82
Non-Hispanic	Bitter intensity rating Peanuts	0	0	1	6	100
Hispanic	Bitter intensity rating Pistachio	0	0	1	6	54
Non-Hispanic	Bitter intensity rating Pistachio	0	0	0	6	35
Hispanic	Bitter intensity rating Plums	0	0	5.5	17	100
Non-Hispanic	Bitter intensity rating Plums	0	0	1	7.75	54
Hispanic	Bitter intensity rating Pomegranate	0	0	6	21.5	100
Non-Hispanic	Bitter intensity rating Pomegranate	0	0	6	17	100
Hispanic	Bitter intensity rating Spinach	0	1	6	17	100
Non-Hispanic	Bitter intensity rating Spinach	0	1	8	19.75	100
Hispanic	Bitter intensity rating Strawberries	0	0	5.5	17	100
Non-Hispanic	Bitter intensity rating Strawberries	0	0	1	6	54
Hispanic	Convenience Importance Almonds	1	4	6	8	9
Non-Hispanic	Convenience Importance Almonds	1	4.5	6	8	9
Hispanic	Convenience Importance Asparagus	1	1.25	4	7	9
Non-Hispanic	Convenience Importance Asparagus	1	2	5	7	9
Hispanic	Convenience Importance Avocado	1	2.25	5	8	9
Non-Hispanic	Convenience Importance Avocado	1	4	6	8	9
Hispanic	Convenience Importance Broccoli	1	3	6	8	9
Non-Hispanic	Convenience Importance Broccoli	1	3	6	8	9
Hispanic	Convenience Importance Carrots	1	3	6	8	9
Non-Hispanic	Convenience Importance Carrots	1	4	6	8	9
Hispanic	Convenience Importance Cauliflower	1	2	5	7	9
Non-Hispanic	Convenience Importance Cauliflower	1	2	5	7	9
Hispanic	Convenience Importance Celery	1	1	4	7	9
Non-Hispanic	Convenience Importance Celery	1	2	5	7	9
Hispanic	Convenience Importance Collard greens	1	1	3.5	7	9
Non-Hispanic	Convenience Importance Collard greens	1	2	5	7.5	9
Hispanic	Convenience Importance Green beans	1	3	5	7	9
Non-Hispanic	Convenience Importance Green beans	1	3	6	7	9
Hispanic	Convenience Importance Kiwi	1	3	6	8	9
Non-Hispanic	Convenience Importance Kiwi	1	3	6	8	9
Hispanic	Convenience Importance Olives	1	1	2	6	9
Non-Hispanic	Convenience Importance Olives	1	1	5	8	9
Hispanic	Convenience Importance Peach	1	4	6	8	9
Non-Hispanic	Convenience Importance Peach	1	3.5	6	8	9
Hispanic	Convenience Importance Peanuts	1	2.25	6	8.75	9
Non-Hispanic	Convenience Importance Peanuts	1	3.5	6	8	9
Hispanic	Convenience Importance Pistachio	1	3	6	8	9
Non-Hispanic	Convenience Importance Pistachio	1	3	6	8	9
Hispanic	Convenience Importance Plums	1	2	5	7	9
Non-Hispanic	Convenience Importance Plums	1	3	6	8	9
Hispanic	Convenience Importance Pomegranate	1	2.5	6	8	9
Non-Hispanic	Convenience Importance Pomegranate	1	2	6	8	9
Hispanic	Convenience Importance Spinach	1	3	6	8	9
Non-Hispanic	Convenience Importance Spinach	1	4	7	8	9
Hispanic	Convenience Importance Strawberries	1	4	7	8	9
Non-Hispanic	Convenience Importance Strawberries	1	5	7	8	9
Hispanic	CostPrice Importance Almonds	1	4	7	9	9
Non-Hispanic	CostPrice Importance Almonds	1	3	7	8.75	9
Hispanic	CostPrice Importance Asparagus	1	2	5	7	9
Non-Hispanic	CostPrice Importance Asparagus	1	2	5	7	9
Hispanic	CostPrice Importance Avocado	1	5	7	9	9
Non-Hispanic	CostPrice Importance Avocado	1	5	7	9	9
Hispanic	CostPrice Importance Broccoli	1	2	5	7	9
Non-Hispanic	CostPrice Importance Broccoli	1	3	5	7	9
Hispanic	CostPrice Importance Carrots	1	2	5	7	9
Non-Hispanic	CostPrice Importance Carrots	1	2	5	7	9
Hispanic	CostPrice Importance Cauliflower	1	2	5	7	9
Non-Hispanic	CostPrice Importance Cauliflower	1	2	5	7	9
Hispanic	CostPrice Importance Celery	1	1	4	6	9
Non-Hispanic	CostPrice Importance Celery	1	1	4	7	9
Hispanic	CostPrice Importance Collard greens	1	1	3	7	9
Non-Hispanic	CostPrice Importance Collard greens	1	1	4	7	9
Hispanic	CostPrice Importance Green beans	1	2	5	7	9
Non-Hispanic	CostPrice Importance Green beans	1	2	5	7	9
Hispanic	CostPrice Importance Kiwi	1	3	5	8	9
Non-Hispanic	CostPrice Importance Kiwi	1	3	7	8	9
Hispanic	CostPrice Importance Olives	1	1	2	6	9
Non-Hispanic	CostPrice Importance Olives	1	1	3.5	7	9
Hispanic	CostPrice Importance Peach	1	4	5	8	9
Non-Hispanic	CostPrice Importance Peach	1	3	5.5	8	9
Hispanic	CostPrice Importance Peanuts	1	3	6	8	9
Non-Hispanic	CostPrice Importance Peanuts	1	3	6	8	9
Hispanic	CostPrice Importance Pistachio	1	4.25	7	9	9
Non-Hispanic	CostPrice Importance Pistachio	1	5	7	9	9
Hispanic	CostPrice Importance Plums	1	4	5	8	9
Non-Hispanic	CostPrice Importance Plums	1	3	5	7	9
Hispanic	CostPrice Importance Pomegranate	1	4	6	8	9
Non-Hispanic	CostPrice Importance Pomegranate	1	3	6	8	9
Hispanic	CostPrice Importance Spinach	1	2	5	7	9
Non-Hispanic	CostPrice Importance Spinach	1	3	5	8	9
Hispanic	CostPrice Importance Strawberries	1	4	7	9	9
Non-Hispanic	CostPrice Importance Strawberries	1	4	6.5	8	9
Hispanic	Fatty intensity rating Almonds	0	1.5	17	35	100
Non-Hispanic	Fatty intensity rating Almonds	0	0	17	35	100
Hispanic	Fatty intensity rating Asparagus	0	0	0	0	35
Non-Hispanic	Fatty intensity rating Asparagus	0	0	0	1	54
Hispanic	Fatty intensity rating Avocado	0	6	30	54	100
Non-Hispanic	Fatty intensity rating Avocado	0	17	40	54	100
Hispanic	Fatty intensity rating Broccoli	0	0	0	0	48
Non-Hispanic	Fatty intensity rating Broccoli	0	0	0	1	25
Hispanic	Fatty intensity rating Carrots	0	0	0	1	24
Non-Hispanic	Fatty intensity rating Carrots	0	0	0	1	17
Hispanic	Fatty intensity rating Cauliflower	0	0	0	1	35
Non-Hispanic	Fatty intensity rating Cauliflower	0	0	0	1	100
Hispanic	Fatty intensity rating Celery	0	0	0	0.5	35
Non-Hispanic	Fatty intensity rating Celery	0	0	0	0	17
Hispanic	Fatty intensity rating Collard greens	0	0	0	0	45
Non-Hispanic	Fatty intensity rating Collard greens	0	0	0	0	54
Hispanic	Fatty intensity rating Green beans	0	0	0	0	45
Non-Hispanic	Fatty intensity rating Green beans	0	0	0	0	20
Hispanic	Fatty intensity rating Kiwi	0	0	0	2.5	46
Non-Hispanic	Fatty intensity rating Kiwi	0	0	0	1	40
Hispanic	Fatty intensity rating Olives	0	0	2	17	100
Non-Hispanic	Fatty intensity rating Olives	0	0	2	17	100
Hispanic	Fatty intensity rating Peach	0	0	0	0.5	18
Non-Hispanic	Fatty intensity rating Peach	0	0	0	1	30
Hispanic	Fatty intensity rating Peanuts	0	0	17	33	100
Non-Hispanic	Fatty intensity rating Peanuts	0	1	13	35	100
Hispanic	Fatty intensity rating Pistachio	0	0	6	35	100
Non-Hispanic	Fatty intensity rating Pistachio	0	1	17	35	100
Hispanic	Fatty intensity rating Plums	0	0	0	1	35
Non-Hispanic	Fatty intensity rating Plums	0	0	0	1	35
Hispanic	Fatty intensity rating Pomegranate	0	0	0	0	35
Non-Hispanic	Fatty intensity rating Pomegranate	0	0	0	0	17
Hispanic	Fatty intensity rating Spinach	0	0	0	0	35
Non-Hispanic	Fatty intensity rating Spinach	0	0	0	0	35
Hispanic	Fatty intensity rating Strawberries	0	0	0	1	35
Non-Hispanic	Fatty intensity rating Strawberries	0	0	0	1	17
Hispanic	Flavor intensity Almonds	1	4	5	7	9
Non-Hispanic	Flavor intensity Almonds	1	4	5	6	9
Hispanic	Flavor intensity Asparagus	1	3.25	6	8	9
Non-Hispanic	Flavor intensity Asparagus	1	4	6	7	9
Hispanic	Flavor intensity Avocado	1	3	5	7	9
Non-Hispanic	Flavor intensity Avocado	1	3	5	6	9
Hispanic	Flavor intensity Broccoli	1	4	6	7.75	9
Non-Hispanic	Flavor intensity Broccoli	1	4	6	7	9
Hispanic	Flavor intensity Carrots	1	4	6	7	9
Non-Hispanic	Flavor intensity Carrots	1	3	5	6	9
Hispanic	Flavor intensity Cauliflower	1	3	5	6	9
Non-Hispanic	Flavor intensity Cauliflower	1	2	5	7	9
Hispanic	Flavor intensity Celery	1	4	6	8	9
Non-Hispanic	Flavor intensity Celery	1	3.25	6	8	9
Hispanic	Flavor intensity Collard greens	1	5	7.5	9	9
Non-Hispanic	Flavor intensity Collard greens	1	5	7	8	9
Hispanic	Flavor intensity Green beans	1	4	6	7	9
Non-Hispanic	Flavor intensity Green beans	1	4	6	7	9
Hispanic	Flavor intensity Kiwi	2	5	7	8	9
Non-Hispanic	Flavor intensity Kiwi	1	5	6	8	9
Hispanic	Flavor intensity Olives	1	6	8	9	9
Non-Hispanic	Flavor intensity Olives	2	5	7	8	9
Hispanic	Flavor intensity Peach	1	5	7	8	9
Non-Hispanic	Flavor intensity Peach	1	5	6	7	9
Hispanic	Flavor intensity Peanuts	1	5	7	7	9
Non-Hispanic	Flavor intensity Peanuts	2	5	6	7	9
Hispanic	Flavor intensity Pistachio	1	5	7	8	9
Non-Hispanic	Flavor intensity Pistachio	2	5	7	8	9
Hispanic	Flavor intensity Plums	1	4	6	8	9
Non-Hispanic	Flavor intensity Plums	1	4	5	7	9
Hispanic	Flavor intensity Pomegranate	2	5	7	8	9
Non-Hispanic	Flavor intensity Pomegranate	2	5	6.5	7	9
Hispanic	Flavor intensity Spinach	1	1	3	5	9
Non-Hispanic	Flavor intensity Spinach	1	1	3	5	9
Hispanic	Flavor intensity Strawberries	2	6	7	8	9
Non-Hispanic	Flavor intensity Strawberries	2	6	7	8	9
Hispanic	Health Importance Almonds	1	4	6	8	9
Non-Hispanic	Health Importance Almonds	1	4	6	8	9
Hispanic	Health Importance Asparagus	1	3	6	8	9
Non-Hispanic	Health Importance Asparagus	1	3	6	8	9
Hispanic	Health Importance Avocado	1	4	7	9	9
Non-Hispanic	Health Importance Avocado	1	5	8	9	9
Hispanic	Health Importance Broccoli	1	5	8	9	9
Non-Hispanic	Health Importance Broccoli	1	5	8	9	9
Hispanic	Health Importance Carrots	1	5	7	9	9
Non-Hispanic	Health Importance Carrots	1	6	7	9	9
Hispanic	Health Importance Cauliflower	1	3	7	8	9
Non-Hispanic	Health Importance Cauliflower	1	2	6	8	9
Hispanic	Health Importance Celery	1	3	6	8	9
Non-Hispanic	Health Importance Celery	1	2	5	8	9
Hispanic	Health Importance Collard greens	1	1	5	8	9
Non-Hispanic	Health Importance Collard greens	1	1	5	8	9
Hispanic	Health Importance Green beans	1	5	7	8	9
Non-Hispanic	Health Importance Green beans	1	5	7	8.5	9
Hispanic	Health Importance Kiwi	1	4	6	8	9
Non-Hispanic	Health Importance Kiwi	1	3	6	8	9
Hispanic	Health Importance Olives	1	1	2	6	9
Non-Hispanic	Health Importance Olives	1	1	3	6	9
Hispanic	Health Importance Peach	1	4	6	8	9
Non-Hispanic	Health Importance Peach	1	3	6	8	9
Hispanic	Health Importance Peanuts	1	3	5	8	9
Non-Hispanic	Health Importance Peanuts	1	3	5	8	9
Hispanic	Health Importance Pistachio	1	3	5	8	9
Non-Hispanic	Health Importance Pistachio	1	3	5	7	9
Hispanic	Health Importance Plums	1	3	5.5	8	9
Non-Hispanic	Health Importance Plums	1	3	5	8	9
Hispanic	Health Importance Pomegranate	1	3	5.5	8	9
Non-Hispanic	Health Importance Pomegranate	1	3	5	9	9
Hispanic	Health Importance Spinach	1	5	8	9	9
Non-Hispanic	Health Importance Spinach	1	6	8	9	9
Hispanic	Health Importance Strawberries	1	4	7	9	9
Non-Hispanic	Health Importance Strawberries	1	4	7	8	9
Hispanic	Liking Rating Almonds	1	7	8	9	9
Non-Hispanic	Liking Rating Almonds	1	6	7	8	9
Hispanic	Liking Rating Asparagus	1	2	4	6	9
Non-Hispanic	Liking Rating Asparagus	1	2	4	6	9
Hispanic	Liking Rating Avocado	1	6	8	9	9
Non-Hispanic	Liking Rating Avocado	1	5	7	8	9
Hispanic	Liking Rating Broccoli	1	5	6	7	9
Non-Hispanic	Liking Rating Broccoli	1	4	5	7	9
Hispanic	Liking Rating Carrots	1	6	7	8	9
Non-Hispanic	Liking Rating Carrots	1	5	7	8	9
Hispanic	Liking Rating Cauliflower	1	3	5	6	9
Non-Hispanic	Liking Rating Cauliflower	1	3	4	6	9
Hispanic	Liking Rating Celery	1	3	5	6	9
Non-Hispanic	Liking Rating Celery	1	3	5	6.75	9
Hispanic	Liking Rating Collard greens	1	2	4	5	9
Non-Hispanic	Liking Rating Collard greens	1	2	3	5	9
Hispanic	Liking Rating Green beans	1	4	5	7	9
Non-Hispanic	Liking Rating Green beans	1	3	5	6	9
Hispanic	Liking Rating Kiwi	1	7	8	9	9
Non-Hispanic	Liking Rating Kiwi	2	6	8	9	9
Hispanic	Liking Rating Olives	1	1	2	5	9
Non-Hispanic	Liking Rating Olives	1	2	4	7	9
Hispanic	Liking Rating Peach	2	7	8	9	9
Non-Hispanic	Liking Rating Peach	1	6	7	9	9
Hispanic	Liking Rating Peanuts	2	7	8	8	9
Non-Hispanic	Liking Rating Peanuts	3	7	7	8	9
Hispanic	Liking Rating Pistachio	2	8	9	9	10
Non-Hispanic	Liking Rating Pistachio	2	7	8	9	9
Hispanic	Liking Rating Plums	1	7	8	9	9
Non-Hispanic	Liking Rating Plums	3	6	7	8	10
Hispanic	Liking Rating Pomegranate	1	6	8	9	9
Non-Hispanic	Liking Rating Pomegranate	1	5.75	7	8	9
Hispanic	Liking Rating Spinach	1	5	5	7	9
Non-Hispanic	Liking Rating Spinach	1	4	5.5	7	9
Hispanic	Liking Rating Strawberries	3	8	9	9	10
Non-Hispanic	Liking Rating Strawberries	1	7.25	8.5	9	9
Hispanic	Nutrition Importance Almonds	1	4.25	6	8	9
Non-Hispanic	Nutrition Importance Almonds	1	4	6	8	9
Hispanic	Nutrition Importance Asparagus	1	3	5	7.75	9
Non-Hispanic	Nutrition Importance Asparagus	1	3	6	8	9
Hispanic	Nutrition Importance Avocado	1	4	7	9	9
Non-Hispanic	Nutrition Importance Avocado	1	4.5	7	8	9
Hispanic	Nutrition Importance Broccoli	1	5	8	9	9
Non-Hispanic	Nutrition Importance Broccoli	1	6	8	9	9
Hispanic	Nutrition Importance Carrots	1	5	7	9	9
Non-Hispanic	Nutrition Importance Carrots	1	5	7	8	9
Hispanic	Nutrition Importance Cauliflower	1	3	6	8	9
Non-Hispanic	Nutrition Importance Cauliflower	1	3	5	8	9
Hispanic	Nutrition Importance Celery	1	3	5	8	9
Non-Hispanic	Nutrition Importance Celery	1	2	5	7	9
Hispanic	Nutrition Importance Collard greens	1	1	5	7	9
Non-Hispanic	Nutrition Importance Collard greens	1	2	5	8	9
Hispanic	Nutrition Importance Green beans	1	3	7	8	9
Non-Hispanic	Nutrition Importance Green beans	1	4	7	8	9
Hispanic	Nutrition Importance Kiwi	1	4	7	8	9
Non-Hispanic	Nutrition Importance Kiwi	1	4	6	8	9
Hispanic	Nutrition Importance Olives	1	1	2	6	9
Non-Hispanic	Nutrition Importance Olives	1	1	3	5	9
Hispanic	Nutrition Importance Peach	1	4	6	8	9
Non-Hispanic	Nutrition Importance Peach	1	3	5	7	9
Hispanic	Nutrition Importance Peanuts	1	2.25	5	7	9
Non-Hispanic	Nutrition Importance Peanuts	1	4	6	7.5	9
Hispanic	Nutrition Importance Pistachio	1	2	5	7	9
Non-Hispanic	Nutrition Importance Pistachio	1	4.5	6	8	9
Hispanic	Nutrition Importance Plums	1	3	5	8	9
Non-Hispanic	Nutrition Importance Plums	1	3	5	7	9
Hispanic	Nutrition Importance Pomegranate	1	3	6	8	9
Non-Hispanic	Nutrition Importance Pomegranate	1	3	6	8	9
Hispanic	Nutrition Importance Spinach	1	5	8	9	9
Non-Hispanic	Nutrition Importance Spinach	1	6	8	9	9
Hispanic	Nutrition Importance Strawberries	1	4	7	8.75	9
Non-Hispanic	Nutrition Importance Strawberries	1	4	6	8	9
Hispanic	Salty intensity rating Almonds	0	0	6	17	100
Non-Hispanic	Salty intensity rating Almonds	0	1	15.5	32.5	100
Hispanic	Salty intensity rating Asparagus	0	0	0	3	35
Non-Hispanic	Salty intensity rating Asparagus	0	0	0	3	35
Hispanic	Salty intensity rating Avocado	0	0	1	6	54
Non-Hispanic	Salty intensity rating Avocado	0	0	1	10.75	66
Hispanic	Salty intensity rating Broccoli	0	0	0	1	23
Non-Hispanic	Salty intensity rating Broccoli	0	0	0	1	54
Hispanic	Salty intensity rating Carrots	0	0	0	1	35
Non-Hispanic	Salty intensity rating Carrots	0	0	0	1	17
Hispanic	Salty intensity rating Cauliflower	0	0	0	1	35
Non-Hispanic	Salty intensity rating Cauliflower	0	0	0	1	17
Hispanic	Salty intensity rating Celery	0	0	0	1	50
Non-Hispanic	Salty intensity rating Celery	0	0	0	5	54
Hispanic	Salty intensity rating Collard greens	0	0	0	1	35
Non-Hispanic	Salty intensity rating Collard greens	0	0	0	1	35
Hispanic	Salty intensity rating Green beans	0	0	0	1	60
Non-Hispanic	Salty intensity rating Green beans	0	0	0	1	35
Hispanic	Salty intensity rating Kiwi	0	0	0	2.5	35
Non-Hispanic	Salty intensity rating Kiwi	0	0	0	1	20
Hispanic	Salty intensity rating Olives	0	17	35	54	100
Non-Hispanic	Salty intensity rating Olives	0	17	35	54	100
Hispanic	Salty intensity rating Peach	0	0	0	0	17
Non-Hispanic	Salty intensity rating Peach	0	0	0	0	29
Hispanic	Salty intensity rating Peanuts	0	17	35	54	100
Non-Hispanic	Salty intensity rating Peanuts	0	26.25	35	54	100
Hispanic	Salty intensity rating Pistachio	0	17	35	54	100
Non-Hispanic	Salty intensity rating Pistachio	0	25	35	54	100
Hispanic	Salty intensity rating Plums	0	0	0	1	24
Non-Hispanic	Salty intensity rating Plums	0	0	0	1	54
Hispanic	Salty intensity rating Pomegranate	0	0	0	1	35
Non-Hispanic	Salty intensity rating Pomegranate	0	0	0	1	100
Hispanic	Salty intensity rating Spinach	0	0	0	0.75	35
Non-Hispanic	Salty intensity rating Spinach	0	0	0	1	17
Hispanic	Salty intensity rating Strawberries	0	0	0	0.75	35
Non-Hispanic	Salty intensity rating Strawberries	0	0	0	0	10
Hispanic	Sweet intensity rating Almonds	0	0	6	17	72
Non-Hispanic	Sweet intensity rating Almonds	0	0	7	17	54
Hispanic	Sweet intensity rating Asparagus	0	0	0	5.75	35
Non-Hispanic	Sweet intensity rating Asparagus	0	0	0	6	71
Hispanic	Sweet intensity rating Avocado	0	0	1	6	54
Non-Hispanic	Sweet intensity rating Avocado	0	0	6	17	54
Hispanic	Sweet intensity rating Broccoli	0	0	0	6	54
Non-Hispanic	Sweet intensity rating Broccoli	0	0	0	6	35
Hispanic	Sweet intensity rating Carrots	0	6	17	35	100
Non-Hispanic	Sweet intensity rating Carrots	0	17	17	35	100
Hispanic	Sweet intensity rating Cauliflower	0	0	1	6	35
Non-Hispanic	Sweet intensity rating Cauliflower	0	0	0	6	54
Hispanic	Sweet intensity rating Celery	0	0	1.5	7	54
Non-Hispanic	Sweet intensity rating Celery	0	0	1	17	54
Hispanic	Sweet intensity rating Collard greens	0	0	0	1	35
Non-Hispanic	Sweet intensity rating Collard greens	0	0	0	1	35
Hispanic	Sweet intensity rating Green beans	0	0	6	16.5	70
Non-Hispanic	Sweet intensity rating Green beans	0	1	6	17	100
Hispanic	Sweet intensity rating Kiwi	0	17	35	54	100
Non-Hispanic	Sweet intensity rating Kiwi	0	17	35	54	100
Hispanic	Sweet intensity rating Olives	0	0	0	6	100
Non-Hispanic	Sweet intensity rating Olives	0	0	0.5	6	54
Hispanic	Sweet intensity rating Peach	0	17	35	54	100
Non-Hispanic	Sweet intensity rating Peach	0	17	35	54	100
Hispanic	Sweet intensity rating Peanuts	0	1	6	17	82
Non-Hispanic	Sweet intensity rating Peanuts	0	1	17	17	75
Hispanic	Sweet intensity rating Pistachio	0	0	6	17	54
Non-Hispanic	Sweet intensity rating Pistachio	0	0	6	17	100
Hispanic	Sweet intensity rating Plums	1	17	35	54	100
Non-Hispanic	Sweet intensity rating Plums	0	17	35	54	100
Hispanic	Sweet intensity rating Pomegranate	0	17	19	35	100
Non-Hispanic	Sweet intensity rating Pomegranate	0	17	35	54	100
Hispanic	Sweet intensity rating Spinach	0	0	0	2.75	42
Non-Hispanic	Sweet intensity rating Spinach	0	0	0.5	6	45
Hispanic	Sweet intensity rating Strawberries	0	17	35	54	100
Non-Hispanic	Sweet intensity rating Strawberries	0	25	35	54	100
Hispanic	Taste Importance Almonds	1	5	7	9	9
Non-Hispanic	Taste Importance Almonds	1	5	7	9	9
Hispanic	Taste Importance Asparagus	1	3	6	8	9
Non-Hispanic	Taste Importance Asparagus	1	3	6	8	9
Hispanic	Taste Importance Avocado	1	5	8	9	9
Non-Hispanic	Taste Importance Avocado	1	5	7	9	9
Hispanic	Taste Importance Broccoli	1	4.25	6	8	9
Non-Hispanic	Taste Importance Broccoli	1	4	6	9	9
Hispanic	Taste Importance Carrots	1	5	7	8	9
Non-Hispanic	Taste Importance Carrots	1	5	7	9	9
Hispanic	Taste Importance Cauliflower	1	3	6	8	9
Non-Hispanic	Taste Importance Cauliflower	1	3.25	6	9	9
Hispanic	Taste Importance Celery	1	3	6	8	9
Non-Hispanic	Taste Importance Celery	1	3	5	9	9
Hispanic	Taste Importance Collard greens	1	2	5	9	9
Non-Hispanic	Taste Importance Collard greens	1	3	6	9	9
Hispanic	Taste Importance Green beans	1	4	6	8	9
Non-Hispanic	Taste Importance Green beans	1	4	6	8	9
Hispanic	Taste Importance Kiwi	1	6	8	9	9
Non-Hispanic	Taste Importance Kiwi	1	7	8	9	9
Hispanic	Taste Importance Olives	1	1	6	9	9
Non-Hispanic	Taste Importance Olives	1	3.25	7	9	9
Hispanic	Taste Importance Peach	1	6	8	9	9
Non-Hispanic	Taste Importance Peach	2	6	8	9	9
Hispanic	Taste Importance Peanuts	1	5	7.5	9	9
Non-Hispanic	Taste Importance Peanuts	1	6	8	9	9
Hispanic	Taste Importance Pistachio	2	6	8	9	9
Non-Hispanic	Taste Importance Pistachio	3	7	8	9	9
Hispanic	Taste Importance Plums	1	6	8	9	9
Non-Hispanic	Taste Importance Plums	1	5	7	9	9
Hispanic	Taste Importance Pomegranate	1	6.5	8	9	9
Non-Hispanic	Taste Importance Pomegranate	1	6	8	9	9
Hispanic	Taste Importance Spinach	1	3.25	6	8	9
Non-Hispanic	Taste Importance Spinach	1	4	6	8	9
Hispanic	Taste Importance Strawberries	1	6	8	9	9
Non-Hispanic	Taste Importance Strawberries	1	7	9	9	9
Hispanic	Umami intensity rating Almonds	0	0	6	17	100
Non-Hispanic	Umami intensity rating Almonds	0	0	6	19.75	100
Hispanic	Umami intensity rating Asparagus	0	0	1.5	17	100
Non-Hispanic	Umami intensity rating Asparagus	0	0	0	9	100
Hispanic	Umami intensity rating Avocado	0	0	11.5	24	100
Non-Hispanic	Umami intensity rating Avocado	0	0	17	35	100
Hispanic	Umami intensity rating Broccoli	0	0	1	16.5	54
Non-Hispanic	Umami intensity rating Broccoli	0	0	0	6	100
Hispanic	Umami intensity rating Carrots	0	0	1	10.5	54
Non-Hispanic	Umami intensity rating Carrots	0	0	0	6	100
Hispanic	Umami intensity rating Cauliflower	0	0	1	17	100
Non-Hispanic	Umami intensity rating Cauliflower	0	0	0	6	100
Hispanic	Umami intensity rating Celery	0	0	3.5	17	100
Non-Hispanic	Umami intensity rating Celery	0	0	0	9	100
Hispanic	Umami intensity rating Collard greens	0	0	0	17	100
Non-Hispanic	Umami intensity rating Collard greens	0	0	0	6	86
Hispanic	Umami intensity rating Green beans	0	0	0	16.75	54
Non-Hispanic	Umami intensity rating Green beans	0	0	0	6	100
Hispanic	Umami intensity rating Kiwi	0	0	0	6	100
Non-Hispanic	Umami intensity rating Kiwi	0	0	0	6	100
Hispanic	Umami intensity rating Olives	0	1	17	35	100
Non-Hispanic	Umami intensity rating Olives	0	6	17	35	100
Hispanic	Umami intensity rating Peach	0	0	0	5	100
Non-Hispanic	Umami intensity rating Peach	0	0	0	4.25	54
Hispanic	Umami intensity rating Peanuts	0	0	6	28.5	100
Non-Hispanic	Umami intensity rating Peanuts	0	1	17	35	100
Hispanic	Umami intensity rating Pistachio	0	0	6	33.75	100
Non-Hispanic	Umami intensity rating Pistachio	0	1	17	35	100
Hispanic	Umami intensity rating Plums	0	0	0	6	54
Non-Hispanic	Umami intensity rating Plums	0	0	0	4.25	100
Hispanic	Umami intensity rating Pomegranate	0	0	0	6	100
Non-Hispanic	Umami intensity rating Pomegranate	0	0	0	3	54
Hispanic	Umami intensity rating Spinach	0	0	0	6	100
Non-Hispanic	Umami intensity rating Spinach	0	0	0	6	100
Hispanic	Umami intensity rating Strawberries	0	0	0	6	54
Non-Hispanic	Umami intensity rating Strawberries	0	0	0	1.75	100

## Sheet: Table S3
Taster Status	Variable	Minimum (0%)	0.25	Median (50.0%)	0.75	Maximum (100.0%)
1	Availability Importance Almonds	1	4	6	8	9
2	Availability Importance Almonds	1	4	6	8.75	9
1	Availability Importance Asparagus	1	2	5	7	9
2	Availability Importance Asparagus	1	1	5	7.75	9
1	Availability Importance Avocado	1	5	7	9	9
2	Availability Importance Avocado	1	4.25	7	9	9
1	Availability Importance Broccoli	1	3	7	9	9
2	Availability Importance Broccoli	1	3	6	9	9
1	Availability Importance Carrots	1	5	6	8	9
2	Availability Importance Carrots	1	5	7	9	9
1	Availability Importance Cauliflower	1	2	5	8	9
2	Availability Importance Cauliflower	1	2	5	8	9
1	Availability Importance Celery	1	2	4	7	9
2	Availability Importance Celery	1	1.5	5	8	9
1	Availability Importance Collard greens	1	1	3	7	9
2	Availability Importance Collard greens	1	2	5	7	9
1	Availability Importance Green beans	1	3	6	8	9
2	Availability Importance Green beans	1	4	6	8.75	9
1	Availability Importance Kiwi	1	4	7	9	9
2	Availability Importance Kiwi	1	5	6	9	9
1	Availability Importance Olives	1	1	3	7	9
2	Availability Importance Olives	1	1	4.5	7	9
1	Availability Importance Peach	1	4	7	8	9
2	Availability Importance Peach	1	4	6	8.75	9
1	Availability Importance Peanuts	1	4	6	8	9
2	Availability Importance Peanuts	1	4	6	9	9
1	Availability Importance Pistachio	1	3	6	8	9
2	Availability Importance Pistachio	1	5	7	8.75	9
1	Availability Importance Plums	1	3	6	8	9
2	Availability Importance Plums	1	3	5.5	8	9
1	Availability Importance Pomegranate	1	3	6	8	9
2	Availability Importance Pomegranate	1	5	7	9	9
1	Availability Importance Spinach	1	4	6	8	9
2	Availability Importance Spinach	1	4.25	7	9	9
1	Availability Importance Strawberries	1	5	7	9	9
2	Availability Importance Strawberries	1	5	7	9	9
1	Bitter intensity rating Almonds	0	0	1	11	54
2	Bitter intensity rating Almonds	0	0	1	6	85
1	Bitter intensity rating Asparagus	0	17	35	54	100
2	Bitter intensity rating Asparagus	0	6	35	54	100
1	Bitter intensity rating Avocado	0	0	1	17	100
2	Bitter intensity rating Avocado	0	0	1	17	100
1	Bitter intensity rating Broccoli	0	6	25	54	100
2	Bitter intensity rating Broccoli	0	6	25	54	100
1	Bitter intensity rating Carrots	0	0	1	6	54
2	Bitter intensity rating Carrots	0	0	1	12	86
1	Bitter intensity rating Cauliflower	0	1	17	35	100
2	Bitter intensity rating Cauliflower	0	1	17	35	100
1	Bitter intensity rating Celery	0	5	17	35	100
2	Bitter intensity rating Celery	0	6	17	45	100
1	Bitter intensity rating Collard greens	0	32.5	54	100	100
2	Bitter intensity rating Collard greens	0	17	35	54	100
1	Bitter intensity rating Green beans	0	3.5	17	34.5	100
2	Bitter intensity rating Green beans	0	1	17	35	83
1	Bitter intensity rating Kiwi	0	0	3	8.5	100
2	Bitter intensity rating Kiwi	0	0	5	17	54
1	Bitter intensity rating Olives	0	1	17	54	100
2	Bitter intensity rating Olives	0	6	17	54	100
1	Bitter intensity rating Peach	0	0	0	6	100
2	Bitter intensity rating Peach	0	0	1	6	100
1	Bitter intensity rating Peanuts	0	0	0	6	54
2	Bitter intensity rating Peanuts	0	0	1	17	100
1	Bitter intensity rating Pistachio	0	0	1	6	54
2	Bitter intensity rating Pistachio	0	0	0	6.5	54
1	Bitter intensity rating Plums	0	0	1	15	100
2	Bitter intensity rating Plums	0	0	6	17	53
1	Bitter intensity rating Pomegranate	0	0	6	17	100
2	Bitter intensity rating Pomegranate	0	1	8	32.25	100
1	Bitter intensity rating Spinach	0	1	6	17	100
2	Bitter intensity rating Spinach	0	0	6	18.5	54
1	Bitter intensity rating Strawberries	0	0	1	6	100
2	Bitter intensity rating Strawberries	0	0	6	17	54
1	Convenience Importance Almonds	1	4	7	8	9
2	Convenience Importance Almonds	1	5	6	8	9
1	Convenience Importance Asparagus	1	2	5	7	9
2	Convenience Importance Asparagus	1	2	5	7	9
1	Convenience Importance Avocado	1	3	6	8	9
2	Convenience Importance Avocado	1	3	6	8	9
1	Convenience Importance Broccoli	1	4	6	8	9
2	Convenience Importance Broccoli	1	3	6	8	9
1	Convenience Importance Carrots	1	3	6	8	9
2	Convenience Importance Carrots	1	4	6	8	9
1	Convenience Importance Cauliflower	1	2	5	7	9
2	Convenience Importance Cauliflower	1	2	5	8	9
1	Convenience Importance Celery	1	2	5	7	9
2	Convenience Importance Celery	1	2	5	8	9
1	Convenience Importance Collard greens	1	1	4	7	9
2	Convenience Importance Collard greens	1	1.25	4	7	9
1	Convenience Importance Green beans	1	3	5	7	9
2	Convenience Importance Green beans	1	4	6	7	9
1	Convenience Importance Kiwi	1	3	6	8	9
2	Convenience Importance Kiwi	1	3	6	8	9
1	Convenience Importance Olives	1	1	3	7	9
2	Convenience Importance Olives	1	1	4	6.75	9
1	Convenience Importance Peach	1	4	6	8	9
2	Convenience Importance Peach	1	3	5	8	9
1	Convenience Importance Peanuts	1	3	7	8	9
2	Convenience Importance Peanuts	1	3	5	8	9
1	Convenience Importance Pistachio	1	3	6	8	9
2	Convenience Importance Pistachio	1	3	5	7.5	9
1	Convenience Importance Plums	1	3	6	8	9
2	Convenience Importance Plums	1	3	5	7	9
1	Convenience Importance Pomegranate	1	2	6	8	9
2	Convenience Importance Pomegranate	1	3	5	8	9
1	Convenience Importance Spinach	1	4	6	8	9
2	Convenience Importance Spinach	1	3	6	8	9
1	Convenience Importance Strawberries	1	5	7	8	9
2	Convenience Importance Strawberries	1	3.25	6	8	9
1	CostPrice Importance Almonds	1	3	7	9	9
2	CostPrice Importance Almonds	1	4	7	8	9
1	CostPrice Importance Asparagus	1	2	5	7	9
2	CostPrice Importance Asparagus	1	1	5	7	9
1	CostPrice Importance Avocado	1	5	7	9	9
2	CostPrice Importance Avocado	1	4	7	9	9
1	CostPrice Importance Broccoli	1	3	5	7	9
2	CostPrice Importance Broccoli	1	3	5	7.5	9
1	CostPrice Importance Carrots	1	2	5	7	9
2	CostPrice Importance Carrots	1	3	5	7.5	9
1	CostPrice Importance Cauliflower	1	2	4	7	9
2	CostPrice Importance Cauliflower	1	1	5	7	9
1	CostPrice Importance Celery	1	1	4	6	9
2	CostPrice Importance Celery	1	1	4	7.5	9
1	CostPrice Importance Collard greens	1	1	3	7	9
2	CostPrice Importance Collard greens	1	1	4	7.5	9
1	CostPrice Importance Green beans	1	2	5	7	9
2	CostPrice Importance Green beans	1	2	5	7.5	9
1	CostPrice Importance Kiwi	1	3	6	8	9
2	CostPrice Importance Kiwi	1	3.5	6	8	9
1	CostPrice Importance Olives	1	1	2	6	9
2	CostPrice Importance Olives	1	1	4	7.5	9
1	CostPrice Importance Peach	1	3	6	8	9
2	CostPrice Importance Peach	1	3	5	8	9
1	CostPrice Importance Peanuts	1	3	6	8	9
2	CostPrice Importance Peanuts	1	3	6	8	9
1	CostPrice Importance Pistachio	1	5	7	9	9
2	CostPrice Importance Pistachio	1	4	7	9	9
1	CostPrice Importance Plums	1	3	5	8	9
2	CostPrice Importance Plums	1	3	5	7.5	9
1	CostPrice Importance Pomegranate	1	4	6.5	9	9
2	CostPrice Importance Pomegranate	1	3	6	8	9
1	CostPrice Importance Spinach	1	2	5	7	9
2	CostPrice Importance Spinach	1	2.5	5	8	9
1	CostPrice Importance Strawberries	1	5	7	9	9
2	CostPrice Importance Strawberries	1	3	6	8	9
1	Fatty intensity rating Almonds	0	1	17	35	100
2	Fatty intensity rating Almonds	0	0	17	35	100
1	Fatty intensity rating Asparagus	0	0	0	1	47
2	Fatty intensity rating Asparagus	0	0	0	0.75	54
1	Fatty intensity rating Avocado	0	6	35	54	100
2	Fatty intensity rating Avocado	0	17	35	54	100
1	Fatty intensity rating Broccoli	0	0	0	0	48
2	Fatty intensity rating Broccoli	0	0	0	1	25
1	Fatty intensity rating Carrots	0	0	0	1	24
2	Fatty intensity rating Carrots	0	0	0	1	17
1	Fatty intensity rating Cauliflower	0	0	0	1	100
2	Fatty intensity rating Cauliflower	0	0	0	1	35
1	Fatty intensity rating Celery	0	0	0	0	17
2	Fatty intensity rating Celery	0	0	0	0	35
1	Fatty intensity rating Collard greens	0	0	0	0	54
2	Fatty intensity rating Collard greens	0	0	0	0.75	17
1	Fatty intensity rating Green beans	0	0	0	0	45
2	Fatty intensity rating Green beans	0	0	0	1	35
1	Fatty intensity rating Kiwi	0	0	0	1	40
2	Fatty intensity rating Kiwi	0	0	0	3.75	46
1	Fatty intensity rating Olives	0	0	1	17	100
2	Fatty intensity rating Olives	0	0	6	20	86
1	Fatty intensity rating Peach	0	0	0	1	30
2	Fatty intensity rating Peach	0	0	0	2.5	19
1	Fatty intensity rating Peanuts	0	0.75	17	32.5	100
2	Fatty intensity rating Peanuts	0	0.25	17	35	100
1	Fatty intensity rating Pistachio	0	0	14.5	35	100
2	Fatty intensity rating Pistachio	0	0	17	35	100
1	Fatty intensity rating Plums	0	0	0	0	35
2	Fatty intensity rating Plums	0	0	0	1	35
1	Fatty intensity rating Pomegranate	0	0	0	0	32
2	Fatty intensity rating Pomegranate	0	0	0	0	35
1	Fatty intensity rating Spinach	0	0	0	0	35
2	Fatty intensity rating Spinach	0	0	0	0	35
1	Fatty intensity rating Strawberries	0	0	0	0	35
2	Fatty intensity rating Strawberries	0	0	0	1	35
1	Flavor intensity Almonds	1	4	5	7	9
2	Flavor intensity Almonds	1	4	5	7	9
1	Flavor intensity Asparagus	1	4	6	8	9
2	Flavor intensity Asparagus	1	3.5	6	7.5	9
1	Flavor intensity Avocado	1	3	5	6	9
2	Flavor intensity Avocado	1	3	5	7	9
1	Flavor intensity Broccoli	1	4	6	7	9
2	Flavor intensity Broccoli	1	3	6	7	9
1	Flavor intensity Carrots	1	3.5	5	7	9
2	Flavor intensity Carrots	1	4	5	7	9
1	Flavor intensity Cauliflower	1	3	5	6	9
2	Flavor intensity Cauliflower	1	3	4	7	9
1	Flavor intensity Celery	1	4	6	8	9
2	Flavor intensity Celery	1	4	6	8	9
1	Flavor intensity Collard greens	1	5	7	9	9
2	Flavor intensity Collard greens	1	4	7	8.5	9
1	Flavor intensity Green beans	1	4	6	7	9
2	Flavor intensity Green beans	1	4	5	7	9
1	Flavor intensity Kiwi	1	5	7	8	9
2	Flavor intensity Kiwi	2	5	6	8	9
1	Flavor intensity Olives	1	5	7	8	9
2	Flavor intensity Olives	1	5.5	8	9	9
1	Flavor intensity Peach	1	5	7	8	9
2	Flavor intensity Peach	1	4	6	7	9
1	Flavor intensity Peanuts	2	5	6	7	9
2	Flavor intensity Peanuts	1	5	7	7	9
1	Flavor intensity Pistachio	1	5	7	8	9
2	Flavor intensity Pistachio	2	6	7	8	9
1	Flavor intensity Plums	1	4	6	7	9
2	Flavor intensity Plums	1	4	6	7	9
1	Flavor intensity Pomegranate	2	5	7	8	9
2	Flavor intensity Pomegranate	2	5	7	7	9
1	Flavor intensity Spinach	1	1	3	4	9
2	Flavor intensity Spinach	1	1	3	6	9
1	Flavor intensity Strawberries	2	6	7	8	9
2	Flavor intensity Strawberries	2	6	7	8	9
1	Health Importance Almonds	1	4	7	8	9
2	Health Importance Almonds	1	3	5.5	8	9
1	Health Importance Asparagus	1	3	6	8	9
2	Health Importance Asparagus	1	3	5	8	9
1	Health Importance Avocado	1	5	8	9	9
2	Health Importance Avocado	1	3	7	9	9
1	Health Importance Broccoli	1	6	8	9	9
2	Health Importance Broccoli	1	4.25	7	8.75	9
1	Health Importance Carrots	1	5	7	9	9
2	Health Importance Carrots	1	5	7	8	9
1	Health Importance Cauliflower	1	3	7	9	9
2	Health Importance Cauliflower	1	2	5	8	9
1	Health Importance Celery	1	3	6	8	9
2	Health Importance Celery	1	2	5	8	9
1	Health Importance Collard greens	1	1	5	8	9
2	Health Importance Collard greens	1	2	6	8	9
1	Health Importance Green beans	1	5	7	9	9
2	Health Importance Green beans	1	4	6.5	8	9
1	Health Importance Kiwi	1	4	7	9	9
2	Health Importance Kiwi	1	3.25	5	7.75	9
1	Health Importance Olives	1	1	3	6	9
2	Health Importance Olives	1	1	3	7	9
1	Health Importance Peach	1	4	6	8	9
2	Health Importance Peach	1	3	5	8	9
1	Health Importance Peanuts	1	3	6	8	9
2	Health Importance Peanuts	1	3	5	7	9
1	Health Importance Pistachio	1	3	5	8	9
2	Health Importance Pistachio	1	3	5.5	7	9
1	Health Importance Plums	1	3	6	8	9
2	Health Importance Plums	1	3	5	6.75	9
1	Health Importance Pomegranate	1	3	6	8	9
2	Health Importance Pomegranate	1	3	5	8	9
1	Health Importance Spinach	1	6	8	9	9
2	Health Importance Spinach	1	4.25	7.5	9	9
1	Health Importance Strawberries	1	5	7	9	9
2	Health Importance Strawberries	1	3	6	7.75	9
1	Liking Rating Almonds	1	7	8	9	9
2	Liking Rating Almonds	1	6	7	9	9
1	Liking Rating Asparagus	1	2	4	6	9
2	Liking Rating Asparagus	1	2	4	6	9
1	Liking Rating Avocado	1	6	8	9	9
2	Liking Rating Avocado	1	6	8	9	9
1	Liking Rating Broccoli	1	4	6	7	9
2	Liking Rating Broccoli	1	4	6	7	9
1	Liking Rating Carrots	1	6	7	8	9
2	Liking Rating Carrots	1	5.5	7	7.5	9
1	Liking Rating Cauliflower	1	3	5	6	9
2	Liking Rating Cauliflower	1	3	4	6	9
1	Liking Rating Celery	1	3	5	6	9
2	Liking Rating Celery	1	2	5	7	9
1	Liking Rating Collard greens	1	2	3	5	9
2	Liking Rating Collard greens	1	2	3	5	8
1	Liking Rating Green beans	1	4	5	7	9
2	Liking Rating Green beans	1	3	5	7	9
1	Liking Rating Kiwi	1	6	8	9	9
2	Liking Rating Kiwi	2	7	8	9	9
1	Liking Rating Olives	1	1	2	6	9
2	Liking Rating Olives	1	1	4	7	9
1	Liking Rating Peach	2	7	8	9	9
2	Liking Rating Peach	1	6	7	9	9
1	Liking Rating Peanuts	3	7	7	8	9
2	Liking Rating Peanuts	2	7	8	8	9
1	Liking Rating Pistachio	2	7	9	9	10
2	Liking Rating Pistachio	2	8	9	9	9
1	Liking Rating Plums	1	6	7	8.75	10
2	Liking Rating Plums	1	6	7	8	9
1	Liking Rating Pomegranate	1	6	8	9	9
2	Liking Rating Pomegranate	1	5.25	7	9	9
1	Liking Rating Spinach	1	5	6	7	9
2	Liking Rating Spinach	1	4	5	7	9
1	Liking Rating Strawberries	1	8	9	9	10
2	Liking Rating Strawberries	2	7	9	9	9
1	Nutrition Importance Almonds	1	4	6	8	9
2	Nutrition Importance Almonds	1	4	5	7	9
1	Nutrition Importance Asparagus	1	4	6	8	9
2	Nutrition Importance Asparagus	1	2	5	7	9
1	Nutrition Importance Avocado	1	4	7	9	9
2	Nutrition Importance Avocado	1	3	7	8	9
1	Nutrition Importance Broccoli	1	6	8	9	9
2	Nutrition Importance Broccoli	1	5	7	9	9
1	Nutrition Importance Carrots	1	5	7	9	9
2	Nutrition Importance Carrots	1	5	7	8	9
1	Nutrition Importance Cauliflower	1	3.75	6	8	9
2	Nutrition Importance Cauliflower	1	1.25	5	7	9
1	Nutrition Importance Celery	1	3	5	8	9
2	Nutrition Importance Celery	1	1.5	5	7	9
1	Nutrition Importance Collard greens	1	1	5	8	9
2	Nutrition Importance Collard greens	1	2	5	7	9
1	Nutrition Importance Green beans	1	4	7	8	9
2	Nutrition Importance Green beans	1	3	6	8	9
1	Nutrition Importance Kiwi	1	4	7	8	9
2	Nutrition Importance Kiwi	1	4	6	8	9
1	Nutrition Importance Olives	1	1	2	5	9
2	Nutrition Importance Olives	1	1	3	6	9
1	Nutrition Importance Peach	1	3	6	8	9
2	Nutrition Importance Peach	1	3	5.5	7.75	9
1	Nutrition Importance Peanuts	1	3	6	7	9
2	Nutrition Importance Peanuts	1	3	5	7	9
1	Nutrition Importance Pistachio	1	3	6	8	9
2	Nutrition Importance Pistachio	1	3	5	7	9
1	Nutrition Importance Plums	1	3	5	8	9
2	Nutrition Importance Plums	1	3	5	7	9
1	Nutrition Importance Pomegranate	1	3	6	8	9
2	Nutrition Importance Pomegranate	1	3	5	8	9
1	Nutrition Importance Spinach	1	6	8	9	9
2	Nutrition Importance Spinach	1	5	8	9	9
1	Nutrition Importance Strawberries	1	4	7	9	9
2	Nutrition Importance Strawberries	1	5	6.5	8	9
1	Salty intensity rating Almonds	0	0	6	17	54
2	Salty intensity rating Almonds	0	2	17	19.5	100
1	Salty intensity rating Asparagus	0	0	0	4	35
2	Salty intensity rating Asparagus	0	0	0	1.5	35
1	Salty intensity rating Avocado	0	0	1	6	54
2	Salty intensity rating Avocado	0	0	1	6	66
1	Salty intensity rating Broccoli	0	0	0	1	23
2	Salty intensity rating Broccoli	0	0	0	1	54
1	Salty intensity rating Carrots	0	0	0	1	17
2	Salty intensity rating Carrots	0	0	0	2	35
1	Salty intensity rating Cauliflower	0	0	0	1	17
2	Salty intensity rating Cauliflower	0	0	0	2.5	35
1	Salty intensity rating Celery	0	0	0	5	50
2	Salty intensity rating Celery	0	0	0	1	54
1	Salty intensity rating Collard greens	0	0	0	1	35
2	Salty intensity rating Collard greens	0	0	0	1	24
1	Salty intensity rating Green beans	0	0	0	1	60
2	Salty intensity rating Green beans	0	0	0	1	35
1	Salty intensity rating Kiwi	0	0	0	1	35
2	Salty intensity rating Kiwi	0	0	0	1	35
1	Salty intensity rating Olives	0	17	35	54	100
2	Salty intensity rating Olives	0	15	35	54	100
1	Salty intensity rating Peach	0	0	0	0	29
2	Salty intensity rating Peach	0	0	0	0	21
1	Salty intensity rating Peanuts	0	17	35	54	100
2	Salty intensity rating Peanuts	0	33	35	54	100
1	Salty intensity rating Pistachio	0	20.5	35	54	100
2	Salty intensity rating Pistachio	0	17	35	54	100
1	Salty intensity rating Plums	0	0	0	1	25
2	Salty intensity rating Plums	0	0	0	0.5	54
1	Salty intensity rating Pomegranate	0	0	0	1	24
2	Salty intensity rating Pomegranate	0	0	0	1	100
1	Salty intensity rating Spinach	0	0	0	1	17
2	Salty intensity rating Spinach	0	0	0	1	35
1	Salty intensity rating Strawberries	0	0	0	0	17
2	Salty intensity rating Strawberries	0	0	0	3.5	35
1	Sweet intensity rating Almonds	0	0	6	17	72
2	Sweet intensity rating Almonds	0	0	6	17	69
1	Sweet intensity rating Asparagus	0	0	0	6	35
2	Sweet intensity rating Asparagus	0	0	0	6	71
1	Sweet intensity rating Avocado	0	0	1	17	54
2	Sweet intensity rating Avocado	0	0	1	6	35
1	Sweet intensity rating Broccoli	0	0	0	6	35
2	Sweet intensity rating Broccoli	0	0	0	6	54
1	Sweet intensity rating Carrots	0	6	17	35	100
2	Sweet intensity rating Carrots	0	13.5	17	35	100
1	Sweet intensity rating Cauliflower	0	0	0	6	54
2	Sweet intensity rating Cauliflower	0	0	1	6	35
1	Sweet intensity rating Celery	0	0	1	15.5	54
2	Sweet intensity rating Celery	0	0	1	17	54
1	Sweet intensity rating Collard greens	0	0	0	1	35
2	Sweet intensity rating Collard greens	0	0	0	1	35
1	Sweet intensity rating Green beans	0	0	6	17	100
2	Sweet intensity rating Green beans	0	0	6	17	70
1	Sweet intensity rating Kiwi	0	17	35	54	100
2	Sweet intensity rating Kiwi	0	17	35	54	100
1	Sweet intensity rating Olives	0	0	0	6	100
2	Sweet intensity rating Olives	0	0	1	6	54
1	Sweet intensity rating Peach	0	17	35	54	100
2	Sweet intensity rating Peach	1	17	35	54	100
1	Sweet intensity rating Peanuts	0	1	17	17	75
2	Sweet intensity rating Peanuts	0	1	6	17	82
1	Sweet intensity rating Pistachio	0	0	6	17	100
2	Sweet intensity rating Pistachio	0	0	6	17	100
1	Sweet intensity rating Plums	0	17	35	54	100
2	Sweet intensity rating Plums	1	17	35	54	100
1	Sweet intensity rating Pomegranate	0	17	35	54	100
2	Sweet intensity rating Pomegranate	0	17	17	35	100
1	Sweet intensity rating Spinach	0	0	0	5	45
2	Sweet intensity rating Spinach	0	0	0	6	42
1	Sweet intensity rating Strawberries	0	21.5	35	54	100
2	Sweet intensity rating Strawberries	0	17	35	54	100
1	Taste Importance Almonds	1	5	7	9	9
2	Taste Importance Almonds	1	5	7	9	9
1	Taste Importance Asparagus	1	3	5	8	9
2	Taste Importance Asparagus	1	3.5	6	8	9
1	Taste Importance Avocado	1	5	7	9	9
2	Taste Importance Avocado	1	6	8	9	9
1	Taste Importance Broccoli	1	4	6	8	9
2	Taste Importance Broccoli	1	4	7	9	9
1	Taste Importance Carrots	1	5	7	8	9
2	Taste Importance Carrots	2	5	7	9	9
1	Taste Importance Cauliflower	1	3	6	9	9
2	Taste Importance Cauliflower	1	3.5	6	9	9
1	Taste Importance Celery	1	3	5	8	9
2	Taste Importance Celery	1	3	6	8.5	9
1	Taste Importance Collard greens	1	1	5	9	9
2	Taste Importance Collard greens	1	3	6	9	9
1	Taste Importance Green beans	1	4	6	8	9
2	Taste Importance Green beans	1	4	7	8	9
1	Taste Importance Kiwi	1	6	8	9	9
2	Taste Importance Kiwi	1	7	8	9	9
1	Taste Importance Olives	1	1.5	6	9	9
2	Taste Importance Olives	1	3	9	9	9
1	Taste Importance Peach	1	6	8	9	9
2	Taste Importance Peach	2	6	8	9	9
1	Taste Importance Peanuts	1	5	7	9	9
2	Taste Importance Peanuts	1	6	8	9	9
1	Taste Importance Pistachio	2	6	8	9	9
2	Taste Importance Pistachio	2	7	8	9	9
1	Taste Importance Plums	1	6	7	9	9
2	Taste Importance Plums	1	5	8	9	9
1	Taste Importance Pomegranate	1	6	8	9	9
2	Taste Importance Pomegranate	1	6.5	8	9	9
1	Taste Importance Spinach	1	4	6	8	9
2	Taste Importance Spinach	1	3.5	7	8	9
1	Taste Importance Strawberries	1	7	8	9	9
2	Taste Importance Strawberries	2	7	9	9	9
1	Umami intensity rating Almonds	0	0	6	17	100
2	Umami intensity rating Almonds	0	0	6	17	100
1	Umami intensity rating Asparagus	0	0	0	14.5	54
2	Umami intensity rating Asparagus	0	0	1	17	100
1	Umami intensity rating Avocado	0	0	6	19	100
2	Umami intensity rating Avocado	0	0.5	17	35	100
1	Umami intensity rating Broccoli	0	0	0	12.5	54
2	Umami intensity rating Broccoli	0	0	1	6	100
1	Umami intensity rating Carrots	0	0	0	6	54
2	Umami intensity rating Carrots	0	0	0	9.5	100
1	Umami intensity rating Cauliflower	0	0	0	6	100
2	Umami intensity rating Cauliflower	0	0	1	16.5	100
1	Umami intensity rating Celery	0	0	0	7.5	100
2	Umami intensity rating Celery	0	0	4	17	100
1	Umami intensity rating Collard greens	0	0	0	6	100
2	Umami intensity rating Collard greens	0	0	1	17	86
1	Umami intensity rating Green beans	0	0	0	6.5	54
2	Umami intensity rating Green beans	0	0	1	6	100
1	Umami intensity rating Kiwi	0	0	0	6	100
2	Umami intensity rating Kiwi	0	0	1	6	100
1	Umami intensity rating Olives	0	5.5	17	35	100
2	Umami intensity rating Olives	0	2	17	35	100
1	Umami intensity rating Peach	0	0	0	4	54
2	Umami intensity rating Peach	0	0	0	6	100
1	Umami intensity rating Peanuts	0	0	17	35	100
2	Umami intensity rating Peanuts	0	0	15	35	100
1	Umami intensity rating Pistachio	0	0	12	34	100
2	Umami intensity rating Pistachio	0	0	17	35	100
1	Umami intensity rating Plums	0	0	0	6	54
2	Umami intensity rating Plums	0	0	0	5.5	100
1	Umami intensity rating Pomegranate	0	0	0	5.5	80
2	Umami intensity rating Pomegranate	0	0	0	6	100
1	Umami intensity rating Spinach	0	0	0	6	100
2	Umami intensity rating Spinach	0	0	0	6	100
1	Umami intensity rating Strawberries	0	0	0	5	100
2	Umami intensity rating Strawberries	0	0	0	6	54

## Sheet: Table S4
Food Security Status	Variable	Minimum (0%)	0.25	Median (50.0%)	0.75	Maximum (100.0%)
High	Availability Importance Almonds	1	4	6	8	9
Low	Availability Importance Almonds	1	4	6	8	9
High	Availability Importance Asparagus	1	2	5	7	9
Low	Availability Importance Asparagus	1	2	5	7.25	9
High	Availability Importance Avocado	1	4	6	9	9
Low	Availability Importance Avocado	1	5	7	9	9
High	Availability Importance Broccoli	1	3	6	8	9
Low	Availability Importance Broccoli	1	4	7	9	9
High	Availability Importance Carrots	1	4	6	8	9
Low	Availability Importance Carrots	1	5	7	9	9
High	Availability Importance Cauliflower	1	2	4	7.5	9
Low	Availability Importance Cauliflower	1	2	5	8	9
High	Availability Importance Celery	1	1	4	7	9
Low	Availability Importance Celery	1	2	5	8	9
High	Availability Importance Collard greens	1	1	4	7	9
Low	Availability Importance Collard greens	1	1	4	7	9
High	Availability Importance Green beans	1	3	6	8	9
Low	Availability Importance Green beans	1	3.75	6	8	9
High	Availability Importance Kiwi	1	4	7	9	9
Low	Availability Importance Kiwi	1	4	6	9	9
High	Availability Importance Olives	1	1	2.5	6.25	9
Low	Availability Importance Olives	1	1	3	7	9
High	Availability Importance Peach	1	4	6.5	9	9
Low	Availability Importance Peach	1	4	6.5	8	9
High	Availability Importance Peanuts	1	3.75	6.5	8.25	9
Low	Availability Importance Peanuts	1	4	6	8	9
High	Availability Importance Pistachio	1	4	7	9	9
Low	Availability Importance Pistachio	1	4	6	8	9
High	Availability Importance Plums	1	3	6	8	9
Low	Availability Importance Plums	1	3.75	6	8	9
High	Availability Importance Pomegranate	1	3	6	9	9
Low	Availability Importance Pomegranate	1	5	7	8.5	9
High	Availability Importance Spinach	1	3	6	9	9
Low	Availability Importance Spinach	1	4	7	9	9
High	Availability Importance Strawberries	1	5	7	9	9
Low	Availability Importance Strawberries	1	5	7	9	9
High	Bitter intensity rating Almonds	0	0	1	17	85
Low	Bitter intensity rating Almonds	0	0	1	6	54
High	Bitter intensity rating Asparagus	0	6	35	54	100
Low	Bitter intensity rating Asparagus	0	17	35	54	100
High	Bitter intensity rating Avocado	0	0	1	17	100
Low	Bitter intensity rating Avocado	0	0	5	17	55
High	Bitter intensity rating Broccoli	0	6	17	54	100
Low	Bitter intensity rating Broccoli	0	17	35	54	100
High	Bitter intensity rating Carrots	0	0	0	6	35
Low	Bitter intensity rating Carrots	0	0	1	12	86
High	Bitter intensity rating Cauliflower	0	1	17	43.25	100
Low	Bitter intensity rating Cauliflower	0	1	17	35	100
High	Bitter intensity rating Celery	0	6	17	35	100
Low	Bitter intensity rating Celery	0	5	17	54	100
High	Bitter intensity rating Collard greens	0	31.75	54	97.75	100
Low	Bitter intensity rating Collard greens	0	17	54	100	100
High	Bitter intensity rating Green beans	0	1	16.5	35	100
Low	Bitter intensity rating Green beans	0	6	17	35	100
High	Bitter intensity rating Kiwi	0	0	1	10	100
Low	Bitter intensity rating Kiwi	0	0	5.5	16	100
High	Bitter intensity rating Olives	0	0.75	17	54	100
Low	Bitter intensity rating Olives	0	6	17	54	100
High	Bitter intensity rating Peach	0	0	0	6	54
Low	Bitter intensity rating Peach	0	0	1	6	100
High	Bitter intensity rating Peanuts	0	0	0	6	35
Low	Bitter intensity rating Peanuts	0	0	1	6	100
High	Bitter intensity rating Pistachio	0	0	0.5	6	17
Low	Bitter intensity rating Pistachio	0	0	1	6	54
High	Bitter intensity rating Plums	0	0	1	17	54
Low	Bitter intensity rating Plums	0	0	1	17	100
High	Bitter intensity rating Pomegranate	0	0	6	17	100
Low	Bitter intensity rating Pomegranate	0	0	6	17	100
High	Bitter intensity rating Spinach	0	1	6	17	100
Low	Bitter intensity rating Spinach	0	1	6	20.75	100
High	Bitter intensity rating Strawberries	0	0	1	6	54
Low	Bitter intensity rating Strawberries	0	0	5	17	100
High	Convenience Importance Almonds	1	5	6	8	9
Low	Convenience Importance Almonds	1	4	6	8	9
High	Convenience Importance Asparagus	1	2	4	7	9
Low	Convenience Importance Asparagus	1	2	5	7	9
High	Convenience Importance Avocado	1	3	5	8	9
Low	Convenience Importance Avocado	1	4	6	8	9
High	Convenience Importance Broccoli	1	3	6	8	9
Low	Convenience Importance Broccoli	1	4	7	8	9
High	Convenience Importance Carrots	1	4	6	8	9
Low	Convenience Importance Carrots	1	3	6	8	9
High	Convenience Importance Cauliflower	1	2	4	7	9
Low	Convenience Importance Cauliflower	1	2	5	7	9
High	Convenience Importance Celery	1	2	5	8	9
Low	Convenience Importance Celery	1	2	5	7	9
High	Convenience Importance Collard greens	1	1	4	7	9
Low	Convenience Importance Collard greens	1	1	4.5	8	9
High	Convenience Importance Green beans	1	3	5	7	9
Low	Convenience Importance Green beans	1	3	6	7	9
High	Convenience Importance Kiwi	1	3	6	8	9
Low	Convenience Importance Kiwi	1	3	6	8	9
High	Convenience Importance Olives	1	1	2	6	9
Low	Convenience Importance Olives	1	1	4.5	7	9
High	Convenience Importance Peach	1	3	6	8	9
Low	Convenience Importance Peach	1	4	6	8	9
High	Convenience Importance Peanuts	1	3	6	9	9
Low	Convenience Importance Peanuts	1	3	6	8	9
High	Convenience Importance Pistachio	1	3	6	8	9
Low	Convenience Importance Pistachio	1	3	6	8	9
High	Convenience Importance Plums	1	3	5	8	9
Low	Convenience Importance Plums	1	2	5	7.25	9
High	Convenience Importance Pomegranate	1	2	5	8	9
Low	Convenience Importance Pomegranate	1	3	6	8	9
High	Convenience Importance Spinach	1	3	6	8	9
Low	Convenience Importance Spinach	1	3	7	8	9
High	Convenience Importance Strawberries	1	5	6	8	9
Low	Convenience Importance Strawberries	1	4	7	8	9
High	CostPrice Importance Almonds	1	2.75	6	8	9
Low	CostPrice Importance Almonds	1	5	7	9	9
High	CostPrice Importance Asparagus	1	1	5	7	9
Low	CostPrice Importance Asparagus	1	2	5	7.5	9
High	CostPrice Importance Avocado	1	3.75	6	8	9
Low	CostPrice Importance Avocado	1	5	8	9	9
High	CostPrice Importance Broccoli	1	2	4	7	9
Low	CostPrice Importance Broccoli	1	3	5	8	9
High	CostPrice Importance Carrots	1	2	4	7	9
Low	CostPrice Importance Carrots	1	2.5	6	8	9
High	CostPrice Importance Cauliflower	1	1	4	6	9
Low	CostPrice Importance Cauliflower	1	2	5	8	9
High	CostPrice Importance Celery	1	1	3	6	9
Low	CostPrice Importance Celery	1	2	4	7	9
High	CostPrice Importance Collard greens	1	1	3	7	9
Low	CostPrice Importance Collard greens	1	1	4	8	9
High	CostPrice Importance Green beans	1	2	3.5	6	9
Low	CostPrice Importance Green beans	1	2	6	8	9
High	CostPrice Importance Kiwi	1	3	5	8	9
Low	CostPrice Importance Kiwi	1	3	7	8	9
High	CostPrice Importance Olives	1	1	2	6	9
Low	CostPrice Importance Olives	1	1	3	7	9
High	CostPrice Importance Peach	1	3	5	7	9
Low	CostPrice Importance Peach	1	3.5	6	8	9
High	CostPrice Importance Peanuts	1	2	6	8	9
Low	CostPrice Importance Peanuts	1	3	6	8	9
High	CostPrice Importance Pistachio	1	4	7	9	9
Low	CostPrice Importance Pistachio	1	5	7.5	9	9
High	CostPrice Importance Plums	1	2.75	5	8	9
Low	CostPrice Importance Plums	1	3.5	5	8	9
High	CostPrice Importance Pomegranate	1	3	5	8	9
Low	CostPrice Importance Pomegranate	1	4	6	8	9
High	CostPrice Importance Spinach	1	2.75	4	7	9
Low	CostPrice Importance Spinach	1	2	5	8	9
High	CostPrice Importance Strawberries	1	4	5	8	9
Low	CostPrice Importance Strawberries	1	4	7	9	9
High	Fatty intensity rating Almonds	0	0	9	35	100
Low	Fatty intensity rating Almonds	0	1	17	34	100
High	Fatty intensity rating Asparagus	0	0	0	1	54
Low	Fatty intensity rating Asparagus	0	0	0	1	35
High	Fatty intensity rating Avocado	0	17	35	54	100
Low	Fatty intensity rating Avocado	0	6	35	54	100
High	Fatty intensity rating Broccoli	0	0	0	0	25
Low	Fatty intensity rating Broccoli	0	0	0	1	48
High	Fatty intensity rating Carrots	0	0	0	1	17
Low	Fatty intensity rating Carrots	0	0	0	1	24
High	Fatty intensity rating Cauliflower	0	0	0	1	100
Low	Fatty intensity rating Cauliflower	0	0	0	4.75	35
High	Fatty intensity rating Celery	0	0	0	0	17
Low	Fatty intensity rating Celery	0	0	0	0.75	35
High	Fatty intensity rating Collard greens	0	0	0	0	17
Low	Fatty intensity rating Collard greens	0	0	0	0	54
High	Fatty intensity rating Green beans	0	0	0	0	35
Low	Fatty intensity rating Green beans	0	0	0	0	45
High	Fatty intensity rating Kiwi	0	0	0	1	46
Low	Fatty intensity rating Kiwi	0	0	0	3.25	40
High	Fatty intensity rating Olives	0	0	1	15.25	100
Low	Fatty intensity rating Olives	0	0	6	17	100
High	Fatty intensity rating Peach	0	0	0	0	17
Low	Fatty intensity rating Peach	0	0	0	1	30
High	Fatty intensity rating Peanuts	0	0.25	17	30.25	100
Low	Fatty intensity rating Peanuts	0	0.25	15.5	34.75	100
High	Fatty intensity rating Pistachio	0	0	17	35	100
Low	Fatty intensity rating Pistachio	0	0	8	35	100
High	Fatty intensity rating Plums	0	0	0	0	35
Low	Fatty intensity rating Plums	0	0	0	1.75	35
High	Fatty intensity rating Pomegranate	0	0	0	0	35
Low	Fatty intensity rating Pomegranate	0	0	0	0	32
High	Fatty intensity rating Spinach	0	0	0	0	35
Low	Fatty intensity rating Spinach	0	0	0	0	35
High	Fatty intensity rating Strawberries	0	0	0	1	35
Low	Fatty intensity rating Strawberries	0	0	0	1	35
High	Flavor intensity Almonds	1	4	5	7	9
Low	Flavor intensity Almonds	1	4	5	7	9
High	Flavor intensity Asparagus	1	3	6	7	9
Low	Flavor intensity Asparagus	1	4	6	8	9
High	Flavor intensity Avocado	1	4	5	7	9
Low	Flavor intensity Avocado	1	3	5	6	9
High	Flavor intensity Broccoli	1	4	6	7	9
Low	Flavor intensity Broccoli	1	3.75	6	7	9
High	Flavor intensity Carrots	1	3.75	5	6	9
Low	Flavor intensity Carrots	1	4	5	7	9
High	Flavor intensity Cauliflower	1	2.75	4.5	6	9
Low	Flavor intensity Cauliflower	1	3	5	7	9
High	Flavor intensity Celery	1	4	5.5	7	9
Low	Flavor intensity Celery	1	3.75	6	8	9
High	Flavor intensity Collard greens	1	4	7	9	9
Low	Flavor intensity Collard greens	1	5	7	9	9
High	Flavor intensity Green beans	1	4	6	7	9
Low	Flavor intensity Green beans	1	4	6	7	9
High	Flavor intensity Kiwi	2	5	7	8	9
Low	Flavor intensity Kiwi	1	5	6	8	9
High	Flavor intensity Olives	1	5	7	8	9
Low	Flavor intensity Olives	1	5	8	9	9
High	Flavor intensity Peach	1	5	6	7.25	9
Low	Flavor intensity Peach	1	5	7	8	9
High	Flavor intensity Peanuts	2	5	6	7	9
Low	Flavor intensity Peanuts	1	5	6	7	9
High	Flavor intensity Pistachio	2	5	7	8	9
Low	Flavor intensity Pistachio	1	5	7	8	9
High	Flavor intensity Plums	1	4	6	7	9
Low	Flavor intensity Plums	1	4	6	8	9
High	Flavor intensity Pomegranate	2	5	6	8	9
Low	Flavor intensity Pomegranate	2	5	7	8	9
High	Flavor intensity Spinach	1	1	3	4	9
Low	Flavor intensity Spinach	1	1	3	5	9
High	Flavor intensity Strawberries	2	6	7	8	9
Low	Flavor intensity Strawberries	2	6	7	8	9
High	Health Importance Almonds	1	3	6	8	9
Low	Health Importance Almonds	1	4	7	9	9
High	Health Importance Asparagus	1	3	5	8	9
Low	Health Importance Asparagus	1	3	6	8	9
High	Health Importance Avocado	1	4	7	9	9
Low	Health Importance Avocado	1	5	7	9	9
High	Health Importance Broccoli	1	5	8	9	9
Low	Health Importance Broccoli	1	6	8	9	9
High	Health Importance Carrots	1	4	7	8	9
Low	Health Importance Carrots	1	6	7	9	9
High	Health Importance Cauliflower	1	3	5	8	9
Low	Health Importance Cauliflower	1	3	7	8	9
High	Health Importance Celery	1	2	5	8	9
Low	Health Importance Celery	1	3	6	8	9
High	Health Importance Collard greens	1	1	5	8	9
Low	Health Importance Collard greens	1	1	5	8	9
High	Health Importance Green beans	1	4	7	8	9
Low	Health Importance Green beans	1	5	7	9	9
High	Health Importance Kiwi	1	3	6	8	9
Low	Health Importance Kiwi	1	4	6	9	9
High	Health Importance Olives	1	1	2	5	9
Low	Health Importance Olives	1	1	3	7	9
High	Health Importance Peach	1	3	5	8	9
Low	Health Importance Peach	1	4	6	8	9
High	Health Importance Peanuts	1	2	5	7	9
Low	Health Importance Peanuts	1	3	6	8	9
High	Health Importance Pistachio	1	2	5	7	9
Low	Health Importance Pistachio	1	3	6	8	9
High	Health Importance Plums	1	3	5	7	9
Low	Health Importance Plums	1	3	6	8	9
High	Health Importance Pomegranate	1	3	5	7	9
Low	Health Importance Pomegranate	1	3	6	8	9
High	Health Importance Spinach	1	5	8	9	9
Low	Health Importance Spinach	1	6	8	9	9
High	Health Importance Strawberries	1	4	6	8	9
Low	Health Importance Strawberries	1	4	7	9	9
High	Liking Rating Almonds	1	7	8	9	9
Low	Liking Rating Almonds	1	6	7	9	9
High	Liking Rating Asparagus	1	2	4	6	9
Low	Liking Rating Asparagus	1	2	4	6	9
High	Liking Rating Avocado	1	5	7	9	9
Low	Liking Rating Avocado	1	6	8	9	9
High	Liking Rating Broccoli	1	4	6	7	9
Low	Liking Rating Broccoli	1	4	6	7	9
High	Liking Rating Carrots	1	6	7	8	9
Low	Liking Rating Carrots	1	6	7	8	9
High	Liking Rating Cauliflower	1	3	4	6	9
Low	Liking Rating Cauliflower	1	3	5	6	9
High	Liking Rating Celery	1	3	5	7	9
Low	Liking Rating Celery	1	2.75	5	6	9
High	Liking Rating Collard greens	1	2	4	5	8
Low	Liking Rating Collard greens	1	2	3	5	9
High	Liking Rating Green beans	1	4	5	7	9
Low	Liking Rating Green beans	1	3	5	7	9
High	Liking Rating Kiwi	3	6	8	9	9
Low	Liking Rating Kiwi	1	6	8	9	9
High	Liking Rating Olives	1	2	3.5	6.25	9
Low	Liking Rating Olives	1	1	2	5	9
High	Liking Rating Peach	2	7	8	9	9
Low	Liking Rating Peach	1	7	8	9	9
High	Liking Rating Peanuts	2	7	8	8	9
Low	Liking Rating Peanuts	3	6	7	8	9
High	Liking Rating Pistachio	3	7	8	9	9
Low	Liking Rating Pistachio	2	8	9	9	9
High	Liking Rating Plums	3	6	7	8.25	9
Low	Liking Rating Plums	1	6	7	8.125	10
High	Liking Rating Pomegranate	1	6	7	9	9
Low	Liking Rating Pomegranate	1	5.25	7	9	9
High	Liking Rating Spinach	1	5	6	7	9
Low	Liking Rating Spinach	1	4	5	7	9
High	Liking Rating Strawberries	3	8	9	9	9
Low	Liking Rating Strawberries	1	7	8.5	9	9
High	Nutrition Importance Almonds	1	4	6	8	9
Low	Nutrition Importance Almonds	1	4	6	8	9
High	Nutrition Importance Asparagus	1	3	5	8	9
Low	Nutrition Importance Asparagus	1	3	6	8	9
High	Nutrition Importance Avocado	1	4	7	8	9
Low	Nutrition Importance Avocado	1	4	7	9	9
High	Nutrition Importance Broccoli	1	5	7	9	9
Low	Nutrition Importance Broccoli	1	5	8	9	9
High	Nutrition Importance Carrots	1	4	7	8	9
Low	Nutrition Importance Carrots	1	5	7	9	9
High	Nutrition Importance Cauliflower	1	3	6	8	9
Low	Nutrition Importance Cauliflower	1	3	5	8	9
High	Nutrition Importance Celery	1	2	5	8	9
Low	Nutrition Importance Celery	1	3	5	8	9
High	Nutrition Importance Collard greens	1	1	6	8	9
Low	Nutrition Importance Collard greens	1	2	5	8	9
High	Nutrition Importance Green beans	1	3	7	8	9
Low	Nutrition Importance Green beans	1	4	7	8.25	9
High	Nutrition Importance Kiwi	1	3	6	8	9
Low	Nutrition Importance Kiwi	1	5	7	8	9
High	Nutrition Importance Olives	1	1	2	5	9
Low	Nutrition Importance Olives	1	1	3	6	9
High	Nutrition Importance Peach	1	3	5	8	9
Low	Nutrition Importance Peach	1	4	6	8	9
High	Nutrition Importance Peanuts	1	2	6	8	9
Low	Nutrition Importance Peanuts	1	3	5	7	9
High	Nutrition Importance Pistachio	1	3	5	7	9
Low	Nutrition Importance Pistachio	1	3	6	8	9
High	Nutrition Importance Plums	1	3	5	7	9
Low	Nutrition Importance Plums	1	3	5	8	9
High	Nutrition Importance Pomegranate	1	3	5	8	9
Low	Nutrition Importance Pomegranate	1	3	6	8.25	9
High	Nutrition Importance Spinach	1	5	8	9	9
Low	Nutrition Importance Spinach	1	6	8	9	9
High	Nutrition Importance Strawberries	1	4	6	8	9
Low	Nutrition Importance Strawberries	1	4.75	7	8.25	9
High	Salty intensity rating Almonds	0	0	6	17.25	100
Low	Salty intensity rating Almonds	0	1	11	17	100
High	Salty intensity rating Asparagus	0	0	0	1	35
Low	Salty intensity rating Asparagus	0	0	0	5	35
High	Salty intensity rating Avocado	0	0	1	6	66
Low	Salty intensity rating Avocado	0	0	2	9.75	54
High	Salty intensity rating Broccoli	0	0	0	1	54
Low	Salty intensity rating Broccoli	0	0	0	4.25	35
High	Salty intensity rating Carrots	0	0	0	1	35
Low	Salty intensity rating Carrots	0	0	0	4.25	17
High	Salty intensity rating Cauliflower	0	0	0	1	17
Low	Salty intensity rating Cauliflower	0	0	0	5	35
High	Salty intensity rating Celery	0	0	0	0.25	54
Low	Salty intensity rating Celery	0	0	0	6	35
High	Salty intensity rating Collard greens	0	0	0	0	24
Low	Salty intensity rating Collard greens	0	0	0	2.25	35
High	Salty intensity rating Green beans	0	0	0	1	17
Low	Salty intensity rating Green beans	0	0	0	1	60
High	Salty intensity rating Kiwi	0	0	0	1	35
Low	Salty intensity rating Kiwi	0	0	0	4.25	35
High	Salty intensity rating Olives	0	17	35	54	100
Low	Salty intensity rating Olives	0	17	35	54	100
High	Salty intensity rating Peach	0	0	0	0	21
Low	Salty intensity rating Peach	0	0	0	0	29
High	Salty intensity rating Peanuts	0	21	35	54	100
Low	Salty intensity rating Peanuts	0	17	35	54	100
High	Salty intensity rating Pistachio	0	17	35	54	100
Low	Salty intensity rating Pistachio	0	25	35	54	100
High	Salty intensity rating Plums	0	0	0	1	24
Low	Salty intensity rating Plums	0	0	0	1	54
High	Salty intensity rating Pomegranate	0	0	0	1	100
Low	Salty intensity rating Pomegranate	0	0	0	1	24
High	Salty intensity rating Spinach	0	0	0	1	17
Low	Salty intensity rating Spinach	0	0	0	1	35
High	Salty intensity rating Strawberries	0	0	0	0	17
Low	Salty intensity rating Strawberries	0	0	0	1	35
High	Sweet intensity rating Almonds	0	0	6	17	54
Low	Sweet intensity rating Almonds	0	1	6	17	72
High	Sweet intensity rating Asparagus	0	0	0	6	71
Low	Sweet intensity rating Asparagus	0	0	0	6	35
High	Sweet intensity rating Avocado	0	0	1	17	54
Low	Sweet intensity rating Avocado	0	0	5	17	54
High	Sweet intensity rating Broccoli	0	0	0	4	35
Low	Sweet intensity rating Broccoli	0	0	0	6	54
High	Sweet intensity rating Carrots	0	6	17	35	100
Low	Sweet intensity rating Carrots	0	6	17	35	100
High	Sweet intensity rating Cauliflower	0	0	0	6	35
Low	Sweet intensity rating Cauliflower	0	0	0.75	6	54
High	Sweet intensity rating Celery	0	0	1	6	54
Low	Sweet intensity rating Celery	0	0	5	17	54
High	Sweet intensity rating Collard greens	0	0	0	1	17
Low	Sweet intensity rating Collard greens	0	0	0	4	35
High	Sweet intensity rating Green beans	0	0	6	17	100
Low	Sweet intensity rating Green beans	0	0	6	17	70
High	Sweet intensity rating Kiwi	0	17	35	54	100
Low	Sweet intensity rating Kiwi	0	17	35	54	100
High	Sweet intensity rating Olives	0	0	0.5	6	100
Low	Sweet intensity rating Olives	0	0	0	6	54
High	Sweet intensity rating Peach	1	17	35	54	100
Low	Sweet intensity rating Peach	0	17	35	54	100
High	Sweet intensity rating Peanuts	0	0.75	6	17	75
Low	Sweet intensity rating Peanuts	0	1	16.5	17	82
High	Sweet intensity rating Pistachio	0	0	6	17	100
Low	Sweet intensity rating Pistachio	0	0	6	17	54
High	Sweet intensity rating Plums	0	17	35	54	100
Low	Sweet intensity rating Plums	1	17	35	54	100
High	Sweet intensity rating Pomegranate	0	17	35	35	100
Low	Sweet intensity rating Pomegranate	0	17	20.5	54	100
High	Sweet intensity rating Spinach	0	0	0	4.25	45
Low	Sweet intensity rating Spinach	0	0	0	6	42
High	Sweet intensity rating Strawberries	0	17	35	54	100
Low	Sweet intensity rating Strawberries	0	17	35	54	100
High	Taste Importance Almonds	1	5	7	9	9
Low	Taste Importance Almonds	1	5	7	9	9
High	Taste Importance Asparagus	1	3	6	9	9
Low	Taste Importance Asparagus	1	3	5	8	9
High	Taste Importance Avocado	1	5	8	9	9
Low	Taste Importance Avocado	1	5	8	9	9
High	Taste Importance Broccoli	1	4	6	8.25	9
Low	Taste Importance Broccoli	1	5	6	8.25	9
High	Taste Importance Carrots	1	5	7	9	9
Low	Taste Importance Carrots	1	5	7	8	9
High	Taste Importance Cauliflower	1	4	6	9	9
Low	Taste Importance Cauliflower	1	3	6	9	9
High	Taste Importance Celery	1	3	6	8	9
Low	Taste Importance Celery	1	3	5.5	8	9
High	Taste Importance Collard greens	1	3	6.5	9	9
Low	Taste Importance Collard greens	1	2	5	9	9
High	Taste Importance Green beans	1	4	6	8	9
Low	Taste Importance Green beans	1	4	6	8	9
High	Taste Importance Kiwi	1	7	8	9	9
Low	Taste Importance Kiwi	2	7	8	9	9
High	Taste Importance Olives	1	2.75	7	9	9
Low	Taste Importance Olives	1	2	6	9	9
High	Taste Importance Peach	2	6	8	9	9
Low	Taste Importance Peach	1	6	8	9	9
High	Taste Importance Peanuts	1	5	8	9	9
Low	Taste Importance Peanuts	1	5	7	9	9
High	Taste Importance Pistachio	2	7	8	9	9
Low	Taste Importance Pistachio	2	7	8	9	9
High	Taste Importance Plums	1	6	7.5	9	9
Low	Taste Importance Plums	1	5	7	9	9
High	Taste Importance Pomegranate	1	6	8	9	9
Low	Taste Importance Pomegranate	1	6	8	9	9
High	Taste Importance Spinach	1	3	5	8	9
Low	Taste Importance Spinach	1	4	6	8	9
High	Taste Importance Strawberries	1	7	9	9	9
Low	Taste Importance Strawberries	1	7	8	9	9
High	Umami intensity rating Almonds	0	0	6	17	100
Low	Umami intensity rating Almonds	0	0	6	17	100
High	Umami intensity rating Asparagus	0	0	0	6	100
Low	Umami intensity rating Asparagus	0	0	1.5	17	100
High	Umami intensity rating Avocado	0	0.75	11.5	18	100
Low	Umami intensity rating Avocado	0	0	17	35	100
High	Umami intensity rating Broccoli	0	0	0	6	100
Low	Umami intensity rating Broccoli	0	0	1	14.25	54
High	Umami intensity rating Carrots	0	0	0	6	100
Low	Umami intensity rating Carrots	0	0	1	9.5	54
High	Umami intensity rating Cauliflower	0	0	0.5	6	100
Low	Umami intensity rating Cauliflower	0	0	0	10.75	100
High	Umami intensity rating Celery	0	0	0	6	54
Low	Umami intensity rating Celery	0	0	1	17	100
High	Umami intensity rating Collard greens	0	0	0	6	100
Low	Umami intensity rating Collard greens	0	0	0	17	100
High	Umami intensity rating Green beans	0	0	0	6	100
Low	Umami intensity rating Green beans	0	0	0.5	12.5	54
High	Umami intensity rating Kiwi	0	0	0	6	54
Low	Umami intensity rating Kiwi	0	0	0	5.25	100
High	Umami intensity rating Olives	0	3	17	54	100
Low	Umami intensity rating Olives	0	1	17	35	100
High	Umami intensity rating Peach	0	0	0	1	54
Low	Umami intensity rating Peach	0	0	0	6	100
High	Umami intensity rating Peanuts	0	0	15.5	35	100
Low	Umami intensity rating Peanuts	0	0	17	35	100
High	Umami intensity rating Pistachio	0	1	17	33.5	100
Low	Umami intensity rating Pistachio	0	0	12	35	100
High	Umami intensity rating Plums	0	0	0	3	54
Low	Umami intensity rating Plums	0	0	0	6	100
High	Umami intensity rating Pomegranate	0	0	0	3	100
Low	Umami intensity rating Pomegranate	0	0	0	6	80
High	Umami intensity rating Spinach	0	0	0	6	100
Low	Umami intensity rating Spinach	0	0	0	6	100
High	Umami intensity rating Strawberries	0	0	0	6	100
Low	Umami intensity rating Strawberries	0	0	0	5.25	54

## Sheet: Table S5
Financial Stability Status	Variable	Minimum (0%)	0.25	Median (50.0%)	0.75	Maximum (100.0%)
No	Availability Importance Almonds	1	5	7	9	9
Yes	Availability Importance Almonds	1	3.75	6	8	9
No	Availability Importance Asparagus	1	2	5	7	9
Yes	Availability Importance Asparagus	1	2	4	7	9
No	Availability Importance Avocado	1	5	7	9	9
Yes	Availability Importance Avocado	1	4	6	9	9
No	Availability Importance Broccoli	1	4.75	7	9	9
Yes	Availability Importance Broccoli	1	3	6	8	9
No	Availability Importance Carrots	1	5	7	9	9
Yes	Availability Importance Carrots	1	4	6	8	9
No	Availability Importance Cauliflower	1	2.75	5	8	9
Yes	Availability Importance Cauliflower	1	2	4	7	9
No	Availability Importance Celery	1	2	5	8	9
Yes	Availability Importance Celery	1	1.75	4	7	9
No	Availability Importance Collard greens	1	1	3.5	6	9
Yes	Availability Importance Collard greens	1	1	4	7	9
No	Availability Importance Green beans	1	4	6	8.25	9
Yes	Availability Importance Green beans	1	3	5.5	7.25	9
No	Availability Importance Kiwi	1	5	7	9	9
Yes	Availability Importance Kiwi	1	4	6	8	9
No	Availability Importance Olives	1	1	2	6	9
Yes	Availability Importance Olives	1	1	4	7	9
No	Availability Importance Peach	1	4.75	7	9	9
Yes	Availability Importance Peach	1	4	6	8	9
No	Availability Importance Peanuts	1	4	6	8	9
Yes	Availability Importance Peanuts	1	3	6	9	9
No	Availability Importance Pistachio	1	5	7	9	9
Yes	Availability Importance Pistachio	1	3	6	8	9
No	Availability Importance Plums	1	4	6	8	9
Yes	Availability Importance Plums	1	3	5	8	9
No	Availability Importance Pomegranate	1	4	7	9	9
Yes	Availability Importance Pomegranate	1	4	6	8	9
No	Availability Importance Spinach	1	4	7	9	9
Yes	Availability Importance Spinach	1	4	6	8	9
No	Availability Importance Strawberries	1	5	8	9	9
Yes	Availability Importance Strawberries	1	5	7	9	9
No	Bitter intensity rating Almonds	0	0	1	6	54
Yes	Bitter intensity rating Almonds	0	0	1	17	85
No	Bitter intensity rating Asparagus	0	7.5	35	54	100
Yes	Bitter intensity rating Asparagus	0	17	35	54	100
No	Bitter intensity rating Avocado	0	0	1	17	100
Yes	Bitter intensity rating Avocado	0	0	5	17	100
No	Bitter intensity rating Broccoli	0	6	31	49	100
Yes	Bitter intensity rating Broccoli	0	6	25	54	100
No	Bitter intensity rating Carrots	0	0	1	10.5	54
Yes	Bitter intensity rating Carrots	0	0	1	6	86
No	Bitter intensity rating Cauliflower	0	1	17	35	100
Yes	Bitter intensity rating Cauliflower	0	1	17	51	100
No	Bitter intensity rating Celery	0	6	17	53.5	100
Yes	Bitter intensity rating Celery	0	5	17	35	100
No	Bitter intensity rating Collard greens	0	17	54	98	100
Yes	Bitter intensity rating Collard greens	0	25	54	100	100
No	Bitter intensity rating Green beans	0	1	17	30	100
Yes	Bitter intensity rating Green beans	0	6	17	35	100
No	Bitter intensity rating Kiwi	0	0	5	17	100
Yes	Bitter intensity rating Kiwi	0	0	1	7	100
No	Bitter intensity rating Olives	0	6	17	54	100
Yes	Bitter intensity rating Olives	0	1	17	54	100
No	Bitter intensity rating Peach	0	0	1	6	54
Yes	Bitter intensity rating Peach	0	0	0	6	100
No	Bitter intensity rating Peanuts	0	0	0	6	100
Yes	Bitter intensity rating Peanuts	0	0	1	6	82
No	Bitter intensity rating Pistachio	0	0	0	6	54
Yes	Bitter intensity rating Pistachio	0	0	1	6	54
No	Bitter intensity rating Plums	0	0	1	17	100
Yes	Bitter intensity rating Plums	0	0	2	17	54
No	Bitter intensity rating Pomegranate	0	0	6	17	100
Yes	Bitter intensity rating Pomegranate	0	0.75	6	17	100
No	Bitter intensity rating Spinach	0	1	6	17	100
Yes	Bitter intensity rating Spinach	0	1	8	35	100
No	Bitter intensity rating Strawberries	0	0	1	17	100
Yes	Bitter intensity rating Strawberries	0	0	1	17	54
No	Convenience Importance Almonds	1	5	7	8	9
Yes	Convenience Importance Almonds	1	3	6	8	9
No	Convenience Importance Asparagus	1	2	5	7	9
Yes	Convenience Importance Asparagus	1	2	5	7	9
No	Convenience Importance Avocado	1	4	6.5	8	9
Yes	Convenience Importance Avocado	1	3	5	8	9
No	Convenience Importance Broccoli	1	5	7	8.25	9
Yes	Convenience Importance Broccoli	1	3	5	8	9
No	Convenience Importance Carrots	1	5	7	8	9
Yes	Convenience Importance Carrots	1	3	6	8	9
No	Convenience Importance Cauliflower	1	2	5	8	9
Yes	Convenience Importance Cauliflower	1	2	5	7	9
No	Convenience Importance Celery	1	2	5	7	9
Yes	Convenience Importance Celery	1	2	5	8	9
No	Convenience Importance Collard greens	1	1	4	7	9
Yes	Convenience Importance Collard greens	1	1	4	7	9
No	Convenience Importance Green beans	1	3.75	6	7.25	9
Yes	Convenience Importance Green beans	1	3	5	7	9
No	Convenience Importance Kiwi	1	4	7	8	9
Yes	Convenience Importance Kiwi	1	3	5	8	9
No	Convenience Importance Olives	1	1	3	6	9
Yes	Convenience Importance Olives	1	1	4	8	9
No	Convenience Importance Peach	1	5	7	8	9
Yes	Convenience Importance Peach	1	3	5	8	9
No	Convenience Importance Peanuts	1	3.75	6	8	9
Yes	Convenience Importance Peanuts	1	2	6	8	9
No	Convenience Importance Pistachio	1	3	7	8	9
Yes	Convenience Importance Pistachio	1	3	6	8	9
No	Convenience Importance Plums	1	3	5	8	9
Yes	Convenience Importance Plums	1	2	5	7	9
No	Convenience Importance Pomegranate	1	3	6	9	9
Yes	Convenience Importance Pomegranate	1	2	5	8	9
No	Convenience Importance Spinach	1	5	7	8.25	9
Yes	Convenience Importance Spinach	1	3	5	8	9
No	Convenience Importance Strawberries	1	5	7	8.25	9
Yes	Convenience Importance Strawberries	1	3	6	8	9
No	CostPrice Importance Almonds	1	5	7	9	9
Yes	CostPrice Importance Almonds	1	3	6	8	9
No	CostPrice Importance Asparagus	1	2	5	8	9
Yes	CostPrice Importance Asparagus	1	1	4	7	9
No	CostPrice Importance Avocado	1	5	8	9	9
Yes	CostPrice Importance Avocado	1	4	6	9	9
No	CostPrice Importance Broccoli	1	4	5	8	9
Yes	CostPrice Importance Broccoli	1	2	5	7	9
No	CostPrice Importance Carrots	1	3	6	8	9
Yes	CostPrice Importance Carrots	1	2	4	6.25	9
No	CostPrice Importance Cauliflower	1	2	5	8	9
Yes	CostPrice Importance Cauliflower	1	1	3	7	9
No	CostPrice Importance Celery	1	2	4	7	9
Yes	CostPrice Importance Celery	1	1	3	6	9
No	CostPrice Importance Collard greens	1	1	3	8	9
Yes	CostPrice Importance Collard greens	1	1	3	7	9
No	CostPrice Importance Green beans	1	2	6	8	9
Yes	CostPrice Importance Green beans	1	2	4	7	9
No	CostPrice Importance Kiwi	1	4	7	9	9
Yes	CostPrice Importance Kiwi	1	3	5	8	9
No	CostPrice Importance Olives	1	1	3	7	9
Yes	CostPrice Importance Olives	1	1	3	6	9
No	CostPrice Importance Peach	1	4.5	6	8.5	9
Yes	CostPrice Importance Peach	1	3	5	7	9
No	CostPrice Importance Peanuts	1	3	6	9	9
Yes	CostPrice Importance Peanuts	1	2	6	8	9
No	CostPrice Importance Pistachio	1	5	8	9	9
Yes	CostPrice Importance Pistachio	1	4	7	9	9
No	CostPrice Importance Plums	1	4	6	8	9
Yes	CostPrice Importance Plums	1	2	5	7	9
No	CostPrice Importance Pomegranate	1	5	7	9	9
Yes	CostPrice Importance Pomegranate	1	3	5	8	9
No	CostPrice Importance Spinach	1	3	5	8	9
Yes	CostPrice Importance Spinach	1	2	4	7	9
No	CostPrice Importance Strawberries	1	5	7	9	9
Yes	CostPrice Importance Strawberries	1	4	5	8	9
No	Fatty intensity rating Almonds	0	0	17	34	100
Yes	Fatty intensity rating Almonds	0	0	17	35	100
No	Fatty intensity rating Asparagus	0	0	0	1	47
Yes	Fatty intensity rating Asparagus	0	0	0	1	54
No	Fatty intensity rating Avocado	0	6	35	54	100
Yes	Fatty intensity rating Avocado	0	17	35	54	100
No	Fatty intensity rating Broccoli	0	0	0	0.5	48
Yes	Fatty intensity rating Broccoli	0	0	0	0	25
No	Fatty intensity rating Carrots	0	0	0	1	24
Yes	Fatty intensity rating Carrots	0	0	0	1	17
No	Fatty intensity rating Cauliflower	0	0	0	2.5	100
Yes	Fatty intensity rating Cauliflower	0	0	0	1	35
No	Fatty intensity rating Celery	0	0	0	0	35
Yes	Fatty intensity rating Celery	0	0	0	0	17
No	Fatty intensity rating Collard greens	0	0	0	0	54
Yes	Fatty intensity rating Collard greens	0	0	0	0	17
No	Fatty intensity rating Green beans	0	0	0	0	45
Yes	Fatty intensity rating Green beans	0	0	0	0	35
No	Fatty intensity rating Kiwi	0	0	0	1	40
Yes	Fatty intensity rating Kiwi	0	0	0	1	46
No	Fatty intensity rating Olives	0	0	1	17	100
Yes	Fatty intensity rating Olives	0	0	3	17	100
No	Fatty intensity rating Peach	0	0	0	1	30
Yes	Fatty intensity rating Peach	0	0	0	1	19
No	Fatty intensity rating Peanuts	0	0	6	25	100
Yes	Fatty intensity rating Peanuts	0	1	17	35	100
No	Fatty intensity rating Pistachio	0	0	6	34	100
Yes	Fatty intensity rating Pistachio	0	0	17	35	100
No	Fatty intensity rating Plums	0	0	0	1	35
Yes	Fatty intensity rating Plums	0	0	0	0	35
No	Fatty intensity rating Pomegranate	0	0	0	0	17
Yes	Fatty intensity rating Pomegranate	0	0	0	0.25	35
No	Fatty intensity rating Spinach	0	0	0	0	35
Yes	Fatty intensity rating Spinach	0	0	0	0	35
No	Fatty intensity rating Strawberries	0	0	0	0	35
Yes	Fatty intensity rating Strawberries	0	0	0	1	35
No	Flavor intensity Almonds	1	4	5	7	9
Yes	Flavor intensity Almonds	1	4	5	7	9
No	Flavor intensity Asparagus	1	4	6	7	9
Yes	Flavor intensity Asparagus	1	3	6	8	9
No	Flavor intensity Avocado	1	2.5	5	6	9
Yes	Flavor intensity Avocado	1	3	5	7	9
No	Flavor intensity Broccoli	1	4	6	7	9
Yes	Flavor intensity Broccoli	1	4	6	8	9
No	Flavor intensity Carrots	1	3	5	7	9
Yes	Flavor intensity Carrots	2	4	6	7	9
No	Flavor intensity Cauliflower	1	3	5	6	9
Yes	Flavor intensity Cauliflower	1	3	5	7	9
No	Flavor intensity Celery	1	4	6	8	9
Yes	Flavor intensity Celery	1	3	5	8	9
No	Flavor intensity Collard greens	1	5	7	8.5	9
Yes	Flavor intensity Collard greens	1	4	7	9	9
No	Flavor intensity Green beans	1	4	5	7	9
Yes	Flavor intensity Green beans	1	4	6	7	9
No	Flavor intensity Kiwi	1	5	6	7.5	9
Yes	Flavor intensity Kiwi	2	5	7	8	9
No	Flavor intensity Olives	1	5	8	9	9
Yes	Flavor intensity Olives	1	6	7	8	9
No	Flavor intensity Peach	1	4.5	6	8	9
Yes	Flavor intensity Peach	1	5	7	8	9
No	Flavor intensity Peanuts	1	5	6	7	9
Yes	Flavor intensity Peanuts	2	5	6	7	9
No	Flavor intensity Pistachio	1	5	7	7	9
Yes	Flavor intensity Pistachio	2	5	7	8	9
No	Flavor intensity Plums	1	4	6	7	9
Yes	Flavor intensity Plums	1	4	6	7	9
No	Flavor intensity Pomegranate	2	5	7	8	9
Yes	Flavor intensity Pomegranate	2	5	7	7.25	9
No	Flavor intensity Spinach	1	1	3	5	9
Yes	Flavor intensity Spinach	1	1	3	5	9
No	Flavor intensity Strawberries	2	5	7	8	9
Yes	Flavor intensity Strawberries	2	6	7	8	9
No	Health Importance Almonds	1	4	7	9	9
Yes	Health Importance Almonds	1	4	6	8	9
No	Health Importance Asparagus	1	3	6	8	9
Yes	Health Importance Asparagus	1	3	6	8	9
No	Health Importance Avocado	1	5	7.5	9	9
Yes	Health Importance Avocado	1	4	7	9	9
No	Health Importance Broccoli	1	6	8	9	9
Yes	Health Importance Broccoli	1	5	7	9	9
No	Health Importance Carrots	1	5	7	9	9
Yes	Health Importance Carrots	1	5	7	8	9
No	Health Importance Cauliflower	1	3	7	9	9
Yes	Health Importance Cauliflower	1	3	6	8	9
No	Health Importance Celery	1	2	6	8	9
Yes	Health Importance Celery	1	3	6	8	9
No	Health Importance Collard greens	1	1	5	8	9
Yes	Health Importance Collard greens	1	1	5	8	9
No	Health Importance Green beans	1	5	7	8.25	9
Yes	Health Importance Green beans	1	5	7	8	9
No	Health Importance Kiwi	1	4	6	8	9
Yes	Health Importance Kiwi	1	3	6	8	9
No	Health Importance Olives	1	1	2.5	6	9
Yes	Health Importance Olives	1	1	3	6	9
No	Health Importance Peach	1	4	6	9	9
Yes	Health Importance Peach	1	3	6	8	9
No	Health Importance Peanuts	1	3	5	8	9
Yes	Health Importance Peanuts	1	3	5	7	9
No	Health Importance Pistachio	1	3	6	8	9
Yes	Health Importance Pistachio	1	2	5	7	9
No	Health Importance Plums	1	3	5	8	9
Yes	Health Importance Plums	1	3	5	7	9
No	Health Importance Pomegranate	1	3	5	8	9
Yes	Health Importance Pomegranate	1	3	5.5	8	9
No	Health Importance Spinach	1	5.75	8	9	9
Yes	Health Importance Spinach	1	5	8	9	9
No	Health Importance Strawberries	1	4	6.5	9	9
Yes	Health Importance Strawberries	1	4	6	8	9
No	Liking Rating Almonds	3	6.5	7	8	9
Yes	Liking Rating Almonds	1	7	8	9	9
No	Liking Rating Asparagus	1	2	4	6	9
Yes	Liking Rating Asparagus	1	2	4	6	9
No	Liking Rating Avocado	1	6	8	9	9
Yes	Liking Rating Avocado	1	6	8	9	9
No	Liking Rating Broccoli	1	4	5	7	9
Yes	Liking Rating Broccoli	1	4	6	7	9
No	Liking Rating Carrots	1	6	7	8	9
Yes	Liking Rating Carrots	1	6	7	8	9
No	Liking Rating Cauliflower	1	3	5	6	9
Yes	Liking Rating Cauliflower	1	3	5	7	9
No	Liking Rating Celery	1	2	5	6.5	9
Yes	Liking Rating Celery	1	3	5	6	9
No	Liking Rating Collard greens	1	2	3	5	9
Yes	Liking Rating Collard greens	1	2	4	5	8
No	Liking Rating Green beans	1	3	5	7	9
Yes	Liking Rating Green beans	1	4	5	7	9
No	Liking Rating Kiwi	1	6	8	9	9
Yes	Liking Rating Kiwi	2	6	8	9	9
No	Liking Rating Olives	1	1	2	5	9
Yes	Liking Rating Olives	1	2	4	6	9
No	Liking Rating Peach	1	6.5	8	9	9
Yes	Liking Rating Peach	2	7	8	9	9
No	Liking Rating Peanuts	3	6	7	8	9
Yes	Liking Rating Peanuts	2	7	8	8	9
No	Liking Rating Pistachio	2	7	9	9	9
Yes	Liking Rating Pistachio	2	8	9	9	9
No	Liking Rating Plums	1	6	7	8.25	10
Yes	Liking Rating Plums	1	7	7	8	9
No	Liking Rating Pomegranate	1	5.5	7	8	9
Yes	Liking Rating Pomegranate	1	6	7	9	9
No	Liking Rating Spinach	1	4	5	7	9
Yes	Liking Rating Spinach	1	5	6	7	9
No	Liking Rating Strawberries	2	7	9	9	9
Yes	Liking Rating Strawberries	1	8	9	9	9
No	Nutrition Importance Almonds	1	4	6	8	9
Yes	Nutrition Importance Almonds	1	4	6	8	9
No	Nutrition Importance Asparagus	1	3	5	7	9
Yes	Nutrition Importance Asparagus	1	3	6	8	9
No	Nutrition Importance Avocado	1	4	6	9	9
Yes	Nutrition Importance Avocado	1	4	7	8	9
No	Nutrition Importance Broccoli	1	5.75	8	9	9
Yes	Nutrition Importance Broccoli	1	5	7	9	9
No	Nutrition Importance Carrots	1	5	7	9	9
Yes	Nutrition Importance Carrots	1	5	7	8	9
No	Nutrition Importance Cauliflower	1	3	5	8	9
Yes	Nutrition Importance Cauliflower	1	3	5	8	9
No	Nutrition Importance Celery	1	3	5	8	9
Yes	Nutrition Importance Celery	1	2	5	8	9
No	Nutrition Importance Collard greens	1	1	4.5	7.25	9
Yes	Nutrition Importance Collard greens	1	2	6	8	9
No	Nutrition Importance Green beans	1	4	7	9	9
Yes	Nutrition Importance Green beans	1	3	6	8	9
No	Nutrition Importance Kiwi	1	4	7	8	9
Yes	Nutrition Importance Kiwi	1	4	6.5	8	9
No	Nutrition Importance Olives	1	1	2.5	6	9
Yes	Nutrition Importance Olives	1	1	2	5	9
No	Nutrition Importance Peach	1	4	6	8	9
Yes	Nutrition Importance Peach	1	3	6	8	9
No	Nutrition Importance Peanuts	1	3	5	7	9
Yes	Nutrition Importance Peanuts	1	2	6	7	9
No	Nutrition Importance Pistachio	1	3	6	8	9
Yes	Nutrition Importance Pistachio	1	3	5	7	9
No	Nutrition Importance Plums	1	2.75	5	8	9
Yes	Nutrition Importance Plums	1	4	5	7	9
No	Nutrition Importance Pomegranate	1	3	6	9	9
Yes	Nutrition Importance Pomegranate	1	3	6	8	9
No	Nutrition Importance Spinach	1	6	8	9	9
Yes	Nutrition Importance Spinach	1	5	8	9	9
No	Nutrition Importance Strawberries	1	4	6	9	9
Yes	Nutrition Importance Strawberries	1	4	7	8	9
No	Salty intensity rating Almonds	0	1	12	19	100
Yes	Salty intensity rating Almonds	0	0	6	17	100
No	Salty intensity rating Asparagus	0	0	0	3.5	32
Yes	Salty intensity rating Asparagus	0	0	0	3	35
No	Salty intensity rating Avocado	0	0	1	7.5	54
Yes	Salty intensity rating Avocado	0	0	1	6	66
No	Salty intensity rating Broccoli	0	0	0	1	23
Yes	Salty intensity rating Broccoli	0	0	0	1	54
No	Salty intensity rating Carrots	0	0	0	4	17
Yes	Salty intensity rating Carrots	0	0	0	1	35
No	Salty intensity rating Cauliflower	0	0	0	4	35
Yes	Salty intensity rating Cauliflower	0	0	0	1	17
No	Salty intensity rating Celery	0	0	0	5.5	35
Yes	Salty intensity rating Celery	0	0	0	1	54
No	Salty intensity rating Collard greens	0	0	0	1	35
Yes	Salty intensity rating Collard greens	0	0	0	1	17
No	Salty intensity rating Green beans	0	0	0	1	60
Yes	Salty intensity rating Green beans	0	0	0	1	17
No	Salty intensity rating Kiwi	0	0	0	1	20
Yes	Salty intensity rating Kiwi	0	0	0	1	35
No	Salty intensity rating Olives	0	17	35	54	100
Yes	Salty intensity rating Olives	0	17	35	54	100
No	Salty intensity rating Peach	0	0	0	0	29
Yes	Salty intensity rating Peach	0	0	0	0	21
No	Salty intensity rating Peanuts	0	17	35	54	100
Yes	Salty intensity rating Peanuts	0	17	35	54	100
No	Salty intensity rating Pistachio	0	22.5	35	54	100
Yes	Salty intensity rating Pistachio	0	17	35	54	100
No	Salty intensity rating Plums	0	0	0	1	25
Yes	Salty intensity rating Plums	0	0	0	1	54
No	Salty intensity rating Pomegranate	0	0	0	0	24
Yes	Salty intensity rating Pomegranate	0	0	0	1	100
No	Salty intensity rating Spinach	0	0	0	1	35
Yes	Salty intensity rating Spinach	0	0	0	1	17
No	Salty intensity rating Strawberries	0	0	0	1	13
Yes	Salty intensity rating Strawberries	0	0	0	0	35
No	Sweet intensity rating Almonds	0	0	6	17	54
Yes	Sweet intensity rating Almonds	0	0	6	17	72
No	Sweet intensity rating Asparagus	0	0	0	6	35
Yes	Sweet intensity rating Asparagus	0	0	0	6	71
No	Sweet intensity rating Avocado	0	0	5	8.5	54
Yes	Sweet intensity rating Avocado	0	0	1	17	54
No	Sweet intensity rating Broccoli	0	0	0	6	35
Yes	Sweet intensity rating Broccoli	0	0	0	6	54
No	Sweet intensity rating Carrots	0	6	17	35	100
Yes	Sweet intensity rating Carrots	0	6	17	35	100
No	Sweet intensity rating Cauliflower	0	0	1	6	54
Yes	Sweet intensity rating Cauliflower	0	0	0	6	35
No	Sweet intensity rating Celery	0	0	1	15.5	54
Yes	Sweet intensity rating Celery	0	0	5	17	54
No	Sweet intensity rating Collard greens	0	0	0	1	35
Yes	Sweet intensity rating Collard greens	0	0	0	1	35
No	Sweet intensity rating Green beans	0	0	6	17	70
Yes	Sweet intensity rating Green beans	0	0	6	17	100
No	Sweet intensity rating Kiwi	0	17	35	54	100
Yes	Sweet intensity rating Kiwi	0	17	35	54	100
No	Sweet intensity rating Olives	0	0	0	6	100
Yes	Sweet intensity rating Olives	0	0	1	6	54
No	Sweet intensity rating Peach	0	17	35	54	100
Yes	Sweet intensity rating Peach	0	17	35	54	100
No	Sweet intensity rating Peanuts	0	1	6	17	54
Yes	Sweet intensity rating Peanuts	0	1	8	17	82
No	Sweet intensity rating Pistachio	0	0	6	17	54
Yes	Sweet intensity rating Pistachio	0	0	6	17	100
No	Sweet intensity rating Plums	0	17	30	46	100
Yes	Sweet intensity rating Plums	1	17	35	54	100
No	Sweet intensity rating Pomegranate	0	17	17	47	100
Yes	Sweet intensity rating Pomegranate	0	17	35	35	100
No	Sweet intensity rating Spinach	0	0	0	6	45
Yes	Sweet intensity rating Spinach	0	0	0	6	42
No	Sweet intensity rating Strawberries	0	21	35	54	100
Yes	Sweet intensity rating Strawberries	0	17	35	54	100
No	Taste Importance Almonds	1	5	7	9	9
Yes	Taste Importance Almonds	1	5	7	9	9
No	Taste Importance Asparagus	1	3	5	8	9
Yes	Taste Importance Asparagus	1	3	6	8	9
No	Taste Importance Avocado	1	6	8	9	9
Yes	Taste Importance Avocado	1	5	7	9	9
No	Taste Importance Broccoli	1	5	6	9	9
Yes	Taste Importance Broccoli	1	4	6	8	9
No	Taste Importance Carrots	1	5	7	8.5	9
Yes	Taste Importance Carrots	1	5	7	8	9
No	Taste Importance Cauliflower	1	3	6	9	9
Yes	Taste Importance Cauliflower	1	3	6	9	9
No	Taste Importance Celery	1	2.5	6	9	9
Yes	Taste Importance Celery	1	3	6	8	9
No	Taste Importance Collard greens	1	1	5	9	9
Yes	Taste Importance Collard greens	1	3	6	9	9
No	Taste Importance Green beans	1	4	6	8	9
Yes	Taste Importance Green beans	1	4	6	8	9
No	Taste Importance Kiwi	1	7	8	9	9
Yes	Taste Importance Kiwi	3	7	8	9	9
No	Taste Importance Olives	1	1	5	9	9
Yes	Taste Importance Olives	1	3	8	9	9
No	Taste Importance Peach	2	7	8	9	9
Yes	Taste Importance Peach	1	6	8	9	9
No	Taste Importance Peanuts	1	5	8	9	9
Yes	Taste Importance Peanuts	1	5	8	9	9
No	Taste Importance Pistachio	2	7	8	9	9
Yes	Taste Importance Pistachio	2	6	8	9	9
No	Taste Importance Plums	1	5	8	9	9
Yes	Taste Importance Plums	1	6	7	9	9
No	Taste Importance Pomegranate	1	7	9	9	9
Yes	Taste Importance Pomegranate	1	6	8	9	9
No	Taste Importance Spinach	1	4	6	8	9
Yes	Taste Importance Spinach	1	3	6	8	9
No	Taste Importance Strawberries	1	7	8	9	9
Yes	Taste Importance Strawberries	1	7	9	9	9
No	Umami intensity rating Almonds	0	0	6	17	100
Yes	Umami intensity rating Almonds	0	0	6	19	100
No	Umami intensity rating Asparagus	0	0	1	17	100
Yes	Umami intensity rating Asparagus	0	0	0	6	100
No	Umami intensity rating Avocado	0	0.5	17	22.5	100
Yes	Umami intensity rating Avocado	0	0	11	35	93
No	Umami intensity rating Broccoli	0	0	1	17	54
Yes	Umami intensity rating Broccoli	0	0	0	6	100
No	Umami intensity rating Carrots	0	0	0	10.5	54
Yes	Umami intensity rating Carrots	0	0	0	6	100
No	Umami intensity rating Cauliflower	0	0	1	17	100
Yes	Umami intensity rating Cauliflower	0	0	0	6	100
No	Umami intensity rating Celery	0	0	1	15.5	100
Yes	Umami intensity rating Celery	0	0	0	17	54
No	Umami intensity rating Collard greens	0	0	1	17	100
Yes	Umami intensity rating Collard greens	0	0	0	6	80
No	Umami intensity rating Green beans	0	0	0	16.5	54
Yes	Umami intensity rating Green beans	0	0	0	6	100
No	Umami intensity rating Kiwi	0	0	0	6	100
Yes	Umami intensity rating Kiwi	0	0	0	6	100
No	Umami intensity rating Olives	0	1	17	35	100
Yes	Umami intensity rating Olives	0	3	17	35	100
No	Umami intensity rating Peach	0	0	0	6	100
Yes	Umami intensity rating Peach	0	0	0	4	54
No	Umami intensity rating Peanuts	0	1	17	35	100
Yes	Umami intensity rating Peanuts	0	0	6	35	100
No	Umami intensity rating Pistachio	0	0	16	35	100
Yes	Umami intensity rating Pistachio	0	0	8	35	100
No	Umami intensity rating Plums	0	0	0	6	100
Yes	Umami intensity rating Plums	0	0	0	6	54
No	Umami intensity rating Pomegranate	0	0	0	6	80
Yes	Umami intensity rating Pomegranate	0	0	0	6	100
No	Umami intensity rating Spinach	0	0	0	6	100
Yes	Umami intensity rating Spinach	0	0	0	6	100
No	Umami intensity rating Strawberries	0	0	0	5	54
Yes	Umami intensity rating Strawberries	0	0	0	6	100
